# Supplementary material for: 4-Nitro­phenyl naphthalene-1-sulfonate
Source: Acta Crystallogr Sect E Struct Rep Online. 2008 Aug 30;64(Pt 9):o1848. doi: 10.1107/S1600536808027396 (PMC2960515; doi:10.1107/S1600536808027396)
Supplement: Supplementary file 1 [file e-64-o1848-sup1.cif]

##############################################################################
###                                                                        ###
###        Electronic paper (Acta Crystallographica Section E)             ###
###                                                                        ###
##############################################################################
#                                                                            #
# This CIF contains the data in a paper accepted for publication in Acta     #
# Crystallographica Section E. It conforms to the requirements of Notes      #
# for Authors for Section E, and has been peer reviewed under the auspices   #
# of the IUCr Commission on Journals.                                        #
#                                                                            #
# Full details of the Crystallographic Information File format               #
# are given in the paper "The Crystallographic Information File (CIF):       #
# a New Standard Archive File for Crystallography" by S. R. Hall, F. H.      #
# Allen and I. D. Brown [Acta Cryst. (1991), A47, 655-685].                  #
#                                                                            #
# The current version of the core CIF dictionary is obtainable from          #
# ftp://ftp.iucr.org/pub/cif_core.dic. The current version number is 2.4.    #
#                                                                            #
# Software is freely available for graphical display of the structure(s) in  #
# this CIF.  For information consult the CIF home page http://www.iucr.org/  #
# cif/home.html                                                              #
#                                                                            #
# This file may be used for bona fide research purposes within the           #
# scientific community so long as proper attribution is given to the journal # 
# article from which it was obtained.                                        #
#                                                                            #
##############################################################################
                                             
data_I
_audit_creation_method     SHELXL-97
_chemical_name_systematic
;
4-Nitrophenyl naphthalene-1-sulfonate
;
_chemical_name_common     ?
_chemical_formula_moiety     'C16 H11 N O5 S'
_chemical_formula_sum     'C16 H11 N O5 S'
_chemical_formula_iupac     'C16 H11 N O5 S'
_chemical_formula_weight     329.32
_chemical_melting_point     ?
_symmetry_cell_setting     Monoclinic
_symmetry_space_group_name_H-M     'P 21/n'
_symmetry_space_group_name_Hall     '-P 2yn'
loop_
    _symmetry_equiv_pos_as_xyz
    'x, y, z'
    '-x+1/2, y+1/2, -z+1/2'
    '-x, -y, -z'
    'x-1/2, -y-1/2, z-1/2'
_cell_length_a     13.4407(8)
_cell_length_b     6.2990(3)
_cell_length_c     18.2556(12)
_cell_angle_alpha     90.00
_cell_angle_beta     106.296(2)
_cell_angle_gamma     90.00
_cell_volume     1483.48(15)
_cell_formula_units_Z     4
_cell_measurement_reflns_used     4818
_cell_measurement_theta_min     2.21
_cell_measurement_theta_max     25.37
_cell_measurement_temperature     295(2)
_exptl_crystal_description     block
_exptl_crystal_colour     yellow
_exptl_crystal_size_max     0.28
_exptl_crystal_size_mid     0.20
_exptl_crystal_size_min     0.16
_exptl_crystal_density_diffrn     1.474
_exptl_crystal_density_meas     ?
_exptl_crystal_density_method     'not measured'
_exptl_crystal_F_000     680
_exptl_absorpt_coefficient_mu     0.244
_exptl_absorpt_correction_type     multi-scan
_exptl_absorpt_process_details     '(<i>SADABS</i>; Sheldrick, 1996)'
_exptl_absorpt_correction_T_min     0.9348
_exptl_absorpt_correction_T_max     0.9620
_exptl_special_details
;
;
_diffrn_ambient_temperature     295(2)
_diffrn_radiation_type     MoK\a
_diffrn_radiation_wavelength     0.71073
_diffrn_radiation_source     'fine-focus sealed tube'
_diffrn_radiation_monochromator     graphite
_diffrn_measurement_device_type     'Bruker Kappa APEX2'
_diffrn_measurement_method     '\w and \f'
_diffrn_detector_area_resol_mean     ?
_diffrn_reflns_number     14281
_diffrn_reflns_av_R_equivalents     0.0409
_diffrn_reflns_av_sigmaI/netI     0.0292
_diffrn_reflns_theta_min     1.68
_diffrn_reflns_theta_max     25.72
_diffrn_reflns_theta_full     25.72
_diffrn_measured_fraction_theta_max     0.993
_diffrn_measured_fraction_theta_full     0.993
_diffrn_reflns_limit_h_min     -16
_diffrn_reflns_limit_h_max     16
_diffrn_reflns_limit_k_min     -7
_diffrn_reflns_limit_k_max     5
_diffrn_reflns_limit_l_min     -22
_diffrn_reflns_limit_l_max     22
_diffrn_standards_number     0
_diffrn_standards_interval_count     ?
_diffrn_standards_interval_time     0
_diffrn_standards_decay_%     0
_refine_special_details
;
;
_reflns_number_total     2801
_reflns_number_gt     1935
_reflns_threshold_expression     I>2\s(I)
_refine_ls_structure_factor_coef     Fsqd
_refine_ls_matrix_type     full
_refine_ls_R_factor_all     0.0724
_refine_ls_R_factor_gt     0.0456
_refine_ls_wR_factor_gt     0.1240
_refine_ls_wR_factor_ref     0.1597
_refine_ls_goodness_of_fit_ref     1.082
_refine_ls_restrained_S_all     1.082
_refine_ls_number_reflns     2801
_refine_ls_number_parameters     208
_refine_ls_number_restraints     0
_refine_ls_hydrogen_treatment     constr
_refine_ls_weighting_scheme     calc
_refine_ls_weighting_details
         'calc w=1/[\s^2^(Fo^2^)+(0.0801P)^2^+0.4092P] where P=(Fo^2^+2Fc^2^)/3'
_atom_sites_solution_hydrogens     geom
_atom_sites_solution_primary     direct
_atom_sites_solution_secondary     difmap
_refine_ls_shift/su_max     0.000
_refine_ls_shift/su_mean     0.000
_refine_diff_density_max     0.251
_refine_diff_density_min     -0.198
_refine_ls_extinction_method     none
_refine_ls_extinction_coef     ?
loop_
    _atom_type_symbol
    _atom_type_description
    _atom_type_scat_dispersion_real
    _atom_type_scat_dispersion_imag
    _atom_type_scat_source
    'C' 'C' 0.0033 0.0016
                         'International Tables Vol C Tables 4.2.6.8 and 6.1.1.4'
    'H' 'H' 0.0000 0.0000
                         'International Tables Vol C Tables 4.2.6.8 and 6.1.1.4'
    'N' 'N' 0.0061 0.0033
                         'International Tables Vol C Tables 4.2.6.8 and 6.1.1.4'
    'O' 'O' 0.0106 0.0060
                         'International Tables Vol C Tables 4.2.6.8 and 6.1.1.4'
    'S' 'S' 0.1246 0.1234
                         'International Tables Vol C Tables 4.2.6.8 and 6.1.1.4'
_computing_data_collection     'APEX2 (Bruker, 2004)'
_computing_cell_refinement     'APEX2 (Bruker, 2004)'
_computing_data_reduction     'APEX2 (Bruker, 2004)'
_computing_structure_solution     'SHELXS97 (Sheldrick, 2008)'
_computing_structure_refinement     'SHELXL97 (Sheldrick, 2008)'
_computing_molecular_graphics     'PLATON (Spek, 2003)'
_computing_publication_material     'SHELXL97 (Sheldrick, 2008)'
loop_
    _atom_site_type_symbol
    _atom_site_label
    _atom_site_fract_x
    _atom_site_fract_y
    _atom_site_fract_z
    _atom_site_U_iso_or_equiv
    _atom_site_adp_type
    _atom_site_calc_flag
    _atom_site_refinement_flags
    _atom_site_occupancy
    _atom_site_disorder_assembly
    _atom_site_disorder_group
    S S1 0.54713(6) 0.94373(13) 0.12153(4) 0.0704(3) Uani d . 1 . .
    C C1 0.37278(18) 0.7401(4) 0.09748(13) 0.0528(6) Uani d . 1 . .
    C C2 0.3303(2) 0.7033(4) 0.15655(14) 0.0598(6) Uani d . 1 . .
    H H2 0.3391 0.8008 0.1961 0.072 Uiso calc R 1 . .
    C C3 0.2749(2) 0.5218(4) 0.15633(15) 0.0613(7) Uani d . 1 . .
    H H3 0.2454 0.4937 0.1957 0.074 Uiso calc R 1 . .
    C C4 0.26342(18) 0.3817(4) 0.09726(14) 0.0537(6) Uani d . 1 . .
    C C5 0.3065(2) 0.4177(4) 0.03838(15) 0.0654(7) Uani d . 1 . .
    H H5 0.2979 0.3198 -0.0010 0.079 Uiso calc R 1 . .
    C C6 0.3621(2) 0.5999(4) 0.03865(15) 0.0673(7) Uani d . 1 . .
    H H6 0.3921 0.6277 -0.0005 0.081 Uiso calc R 1 . .
    C C7 0.58144(18) 0.8465(4) 0.21516(15) 0.0576(6) Uani d . 1 . .
    C C8 0.6346(2) 0.6587(5) 0.2287(2) 0.0839(9) Uani d . 1 . .
    H H8 0.6500 0.5851 0.1891 0.101 Uiso calc R 1 . .
    C C9 0.6658(3) 0.5785(7) 0.3043(4) 0.1117(16) Uani d . 1 . .
    H H9 0.7032 0.4525 0.3147 0.134 Uiso calc R 1 . .
    C C10 0.6415(3) 0.6838(9) 0.3611(3) 0.1157(15) Uani d . 1 . .
    H H10 0.6627 0.6289 0.4103 0.139 Uiso calc R 1 . .
    C C11 0.5863(2) 0.8702(6) 0.34821(18) 0.0846(10) Uani d . 1 . .
    C C12 0.55403(18) 0.9590(4) 0.27417(14) 0.0577(6) Uani d . 1 . .
    C C13 0.5581(4) 0.9799(11) 0.4083(2) 0.1245(18) Uani d . 1 . .
    H H13 0.5799 0.9270 0.4579 0.149 Uiso calc R 1 . .
    C C14 0.5005(4) 1.1579(11) 0.3943(3) 0.137(2) Uani d . 1 . .
    H H14 0.4815 1.2248 0.4337 0.165 Uiso calc R 1 . .
    C C15 0.4701(3) 1.2404(7) 0.3225(3) 0.1029(12) Uani d . 1 . .
    H H15 0.4312 1.3647 0.3139 0.124 Uiso calc R 1 . .
    C C16 0.4949(2) 1.1465(5) 0.26351(18) 0.0725(8) Uani d . 1 . .
    H H16 0.4725 1.2067 0.2151 0.087 Uiso calc R 1 . .
    O O1 0.42304(14) 0.9358(3) 0.09765(10) 0.0644(5) Uani d . 1 . .
    O O2 0.58335(18) 0.7992(4) 0.07547(14) 0.1056(8) Uani d . 1 . .
    O O3 0.56871(18) 1.1638(4) 0.11968(12) 0.0901(7) Uani d . 1 . .
    O O4 0.1795(2) 0.1450(4) 0.15547(16) 0.1094(9) Uani d . 1 . .
    O O5 0.1800(2) 0.0787(4) 0.04028(14) 0.0949(7) Uani d . 1 . .
    N N1 0.20241(18) 0.1888(4) 0.09722(15) 0.0705(6) Uani d . 1 . .
loop_
    _atom_site_aniso_label
    _atom_site_aniso_U_11
    _atom_site_aniso_U_22
    _atom_site_aniso_U_33
    _atom_site_aniso_U_12
    _atom_site_aniso_U_13
    _atom_site_aniso_U_23
    S1 0.0768(5) 0.0848(6) 0.0604(5) -0.0147(4) 0.0373(4) -0.0034(3)
    C1 0.0608(14) 0.0552(14) 0.0448(12) 0.0025(11) 0.0187(10) 0.0049(11)
    C2 0.0746(16) 0.0619(16) 0.0507(14) 0.0009(12) 0.0304(12) -0.0052(12)
    C3 0.0741(16) 0.0690(17) 0.0507(15) 0.0013(13) 0.0337(12) 0.0051(12)
    C4 0.0581(14) 0.0527(14) 0.0511(14) 0.0055(11) 0.0168(11) 0.0068(11)
    C5 0.0781(17) 0.0737(18) 0.0491(14) -0.0039(14) 0.0254(13) -0.0083(12)
    C6 0.0809(18) 0.085(2) 0.0436(14) -0.0105(15) 0.0306(13) -0.0030(13)
    C7 0.0517(13) 0.0586(15) 0.0676(16) -0.0013(12) 0.0252(12) 0.0026(12)
    C8 0.0627(16) 0.0708(19) 0.124(3) 0.0023(15) 0.0362(18) -0.0020(19)
    C9 0.065(2) 0.092(3) 0.167(5) 0.0121(17) 0.014(2) 0.057(3)
    C10 0.080(2) 0.154(4) 0.098(3) -0.011(3) 0.001(2) 0.056(3)
    C11 0.0654(18) 0.120(3) 0.0612(19) -0.0228(19) 0.0052(14) 0.0139(18)
    C12 0.0504(13) 0.0711(17) 0.0525(15) -0.0091(12) 0.0158(11) 0.0008(12)
    C13 0.101(3) 0.224(6) 0.0479(19) -0.057(3) 0.0186(19) -0.009(3)
    C14 0.119(4) 0.214(6) 0.096(4) -0.058(4) 0.058(3) -0.076(4)
    C15 0.095(2) 0.116(3) 0.112(3) -0.019(2) 0.052(2) -0.053(2)
    C16 0.0740(18) 0.0747(19) 0.0751(19) -0.0021(15) 0.0312(15) -0.0112(15)
    O1 0.0746(12) 0.0641(12) 0.0561(11) -0.0065(9) 0.0206(9) 0.0071(8)
    O2 0.1001(16) 0.145(2) 0.0946(16) -0.0191(15) 0.0642(14) -0.0393(15)
    O3 0.1088(17) 0.0895(15) 0.0763(14) -0.0348(12) 0.0328(12) 0.0139(11)
    O4 0.151(2) 0.0943(17) 0.1024(19) -0.0314(15) 0.0678(18) 0.0109(14)
    O5 0.1127(19) 0.0819(16) 0.0837(17) -0.0223(12) 0.0167(13) -0.0090(12)
    N1 0.0763(15) 0.0610(15) 0.0735(17) 0.0015(11) 0.0196(13) 0.0074(13)
_geom_special_details
;
;
loop_
    _geom_bond_atom_site_label_1
    _geom_bond_atom_site_label_2
    _geom_bond_site_symmetry_2
    _geom_bond_distance
    _geom_bond_publ_flag
    S1 O2 . 1.415(2) ?
    S1 O3 . 1.419(2) ?
    S1 O1 . 1.602(2) ?
    S1 C7 . 1.751(3) ?
    C1 C6 . 1.367(4) ?
    C1 C2 . 1.374(3) ?
    C1 O1 . 1.405(3) ?
    C2 C3 . 1.364(4) ?
    C2 H2 . 0.9300 ?
    C3 C4 . 1.368(4) ?
    C3 H3 . 0.9300 ?
    C4 C5 . 1.375(4) ?
    C4 N1 . 1.466(3) ?
    C5 C6 . 1.369(4) ?
    C5 H5 . 0.9300 ?
    C6 H6 . 0.9300 ?
    C7 C8 . 1.368(4) ?
    C7 C12 . 1.422(4) ?
    C8 C9 . 1.418(6) ?
    C8 H8 . 0.9300 ?
    C9 C10 . 1.346(6) ?
    C9 H9 . 0.9300 ?
    C10 C11 . 1.374(6) ?
    C10 H10 . 0.9300 ?
    C11 C12 . 1.414(4) ?
    C11 C13 . 1.435(6) ?
    C12 C16 . 1.406(4) ?
    C13 C14 . 1.345(7) ?
    C13 H13 . 0.9300 ?
    C14 C15 . 1.361(7) ?
    C14 H14 . 0.9300 ?
    C15 C16 . 1.350(4) ?
    C15 H15 . 0.9300 ?
    C16 H16 . 0.9300 ?
    O4 N1 . 1.218(3) ?
    O5 N1 . 1.215(3) ?
loop_
    _geom_angle_atom_site_label_1
    _geom_angle_atom_site_label_2
    _geom_angle_atom_site_label_3
    _geom_angle_site_symmetry_1
    _geom_angle_site_symmetry_3
    _geom_angle
    _geom_angle_publ_flag
    O2 S1 O3 . . 120.53(15) ?
    O2 S1 O1 . . 108.88(12) ?
    O3 S1 O1 . . 103.19(12) ?
    O2 S1 C7 . . 108.34(15) ?
    O3 S1 C7 . . 111.42(13) ?
    O1 S1 C7 . . 102.92(10) ?
    C6 C1 C2 . . 122.2(2) ?
    C6 C1 O1 . . 120.9(2) ?
    C2 C1 O1 . . 116.9(2) ?
    C3 C2 C1 . . 119.1(2) ?
    C3 C2 H2 . . 120.5 ?
    C1 C2 H2 . . 120.5 ?
    C2 C3 C4 . . 118.9(2) ?
    C2 C3 H3 . . 120.5 ?
    C4 C3 H3 . . 120.5 ?
    C3 C4 C5 . . 122.1(2) ?
    C3 C4 N1 . . 118.3(2) ?
    C5 C4 N1 . . 119.6(2) ?
    C6 C5 C4 . . 119.0(2) ?
    C6 C5 H5 . . 120.5 ?
    C4 C5 H5 . . 120.5 ?
    C1 C6 C5 . . 118.8(2) ?
    C1 C6 H6 . . 120.6 ?
    C5 C6 H6 . . 120.6 ?
    C8 C7 C12 . . 121.8(3) ?
    C8 C7 S1 . . 117.4(2) ?
    C12 C7 S1 . . 120.8(2) ?
    C7 C8 C9 . . 118.8(4) ?
    C7 C8 H8 . . 120.6 ?
    C9 C8 H8 . . 120.6 ?
    C10 C9 C8 . . 120.3(4) ?
    C10 C9 H9 . . 119.9 ?
    C8 C9 H9 . . 119.9 ?
    C9 C10 C11 . . 121.7(4) ?
    C9 C10 H10 . . 119.1 ?
    C11 C10 H10 . . 119.1 ?
    C10 C11 C12 . . 120.5(4) ?
    C10 C11 C13 . . 121.8(4) ?
    C12 C11 C13 . . 117.7(4) ?
    C16 C12 C11 . . 118.3(3) ?
    C16 C12 C7 . . 124.8(2) ?
    C11 C12 C7 . . 116.9(3) ?
    C14 C13 C11 . . 121.1(4) ?
    C14 C13 H13 . . 119.5 ?
    C11 C13 H13 . . 119.5 ?
    C13 C14 C15 . . 120.3(4) ?
    C13 C14 H14 . . 119.9 ?
    C15 C14 H14 . . 119.9 ?
    C16 C15 C14 . . 121.7(4) ?
    C16 C15 H15 . . 119.1 ?
    C14 C15 H15 . . 119.1 ?
    C15 C16 C12 . . 120.9(3) ?
    C15 C16 H16 . . 119.5 ?
    C12 C16 H16 . . 119.5 ?
    C1 O1 S1 . . 119.41(15) ?
    O5 N1 O4 . . 123.7(3) ?
    O5 N1 C4 . . 118.6(2) ?
    O4 N1 C4 . . 117.7(3) ?
loop_
    _geom_torsion_atom_site_label_1
    _geom_torsion_atom_site_label_2
    _geom_torsion_atom_site_label_3
    _geom_torsion_atom_site_label_4
    _geom_torsion_site_symmetry_1
    _geom_torsion_site_symmetry_2
    _geom_torsion_site_symmetry_3
    _geom_torsion_site_symmetry_4
    _geom_torsion
    _geom_torsion_publ_flag
    C6 C1 C2 C3 . . . . -0.5(4) ?
    O1 C1 C2 C3 . . . . 175.8(2) ?
    C1 C2 C3 C4 . . . . 0.1(4) ?
    C2 C3 C4 C5 . . . . 0.4(4) ?
    C2 C3 C4 N1 . . . . -179.1(2) ?
    C3 C4 C5 C6 . . . . -0.3(4) ?
    N1 C4 C5 C6 . . . . 179.1(2) ?
    C2 C1 C6 C5 . . . . 0.5(4) ?
    O1 C1 C6 C5 . . . . -175.6(2) ?
    C4 C5 C6 C1 . . . . -0.1(4) ?
    O2 S1 C7 C8 . . . . 0.1(3) ?
    O3 S1 C7 C8 . . . . -134.7(2) ?
    O1 S1 C7 C8 . . . . 115.3(2) ?
    O2 S1 C7 C12 . . . . -179.42(19) ?
    O3 S1 C7 C12 . . . . 45.8(2) ?
    O1 S1 C7 C12 . . . . -64.2(2) ?
    C12 C7 C8 C9 . . . . -2.0(4) ?
    S1 C7 C8 C9 . . . . 178.4(2) ?
    C7 C8 C9 C10 . . . . 1.3(5) ?
    C8 C9 C10 C11 . . . . 0.1(6) ?
    C9 C10 C11 C12 . . . . -0.8(5) ?
    C9 C10 C11 C13 . . . . 178.4(4) ?
    C10 C11 C12 C16 . . . . 178.0(3) ?
    C13 C11 C12 C16 . . . . -1.2(4) ?
    C10 C11 C12 C7 . . . . 0.1(4) ?
    C13 C11 C12 C7 . . . . -179.1(3) ?
    C8 C7 C12 C16 . . . . -176.5(3) ?
    S1 C7 C12 C16 . . . . 3.0(3) ?
    C8 C7 C12 C11 . . . . 1.3(4) ?
    S1 C7 C12 C11 . . . . -179.13(19) ?
    C10 C11 C13 C14 . . . . -177.4(4) ?
    C12 C11 C13 C14 . . . . 1.8(6) ?
    C11 C13 C14 C15 . . . . -1.7(7) ?
    C13 C14 C15 C16 . . . . 0.9(7) ?
    C14 C15 C16 C12 . . . . -0.3(5) ?
    C11 C12 C16 C15 . . . . 0.5(4) ?
    C7 C12 C16 C15 . . . . 178.3(3) ?
    C6 C1 O1 S1 . . . . -78.7(3) ?
    C2 C1 O1 S1 . . . . 104.9(2) ?
    O2 S1 O1 C1 . . . . 54.4(2) ?
    O3 S1 O1 C1 . . . . -176.40(18) ?
    C7 S1 O1 C1 . . . . -60.4(2) ?
    C3 C4 N1 O5 . . . . 170.0(3) ?
    C5 C4 N1 O5 . . . . -9.4(4) ?
    C3 C4 N1 O4 . . . . -12.0(4) ?
    C5 C4 N1 O4 . . . . 168.5(3) ?
loop_
    _geom_hbond_atom_site_label_D
    _geom_hbond_atom_site_label_H
    _geom_hbond_atom_site_label_A
    _geom_hbond_site_symmetry_A
    _geom_hbond_distance_DH
    _geom_hbond_distance_HA
    _geom_hbond_distance_DA
    _geom_hbond_angle_DHA
    _geom_hbond_publ_flag
    C8 H8 O2 . 0.93 2.43 2.829(5) 106 Y
    C16 H16 O3 . 0.93 2.46 3.058(4) 122 Y
    C5 H5 O2 3_665 0.93 2.48 3.179(3) 132 Y
    C15 H15 O4 2_565 0.93 2.47 3.340(5) 155 Y
data_global
_journal_date_recd_electronic     2008-08-21
_journal_date_accepted     2008-08-25
_journal_name_full     'Acta Crystallographica, Section E'
_journal_year     2008
_journal_volume     64
_journal_issue      9
_journal_page_first     o1848
_journal_page_last     o1848
_journal_paper_category     QO
_journal_coeditor_code     IS2328
_publ_contact_author_name     'V.Manivannan'
_publ_contact_author_address
;
Department of Physics
Presidency College
Chennai 600 005
India
;
_publ_contact_author_email     'manivan_1999@yahoo.com'
_publ_contact_author_fax     ?
_publ_contact_author_phone     '04426187785'
_publ_section_title
;
4-Nitrophenyl naphthalene-1-sulfonate
;
loop_
    _publ_author_name
    _publ_author_address
    'Jasmine P. Vennila'
;
Department of Physics
Panimalar Institute of Technology
Chennai 600 095
India
;
    'Helen P. Kavitha '
;
Department of Chemistry
SRM University
Ramapuram
Chennai 600 089
India
;
    'D. John Thiruvadigal'
;
Department of Physics
SRM University
Kattankulathur Campus
Chennai
India
;
    'B. R. Venkatraman'
;
Department of Chemistry
Periyar E.V.R. College
Tiruchirappalli 620 023
India
;
    'V. Manivannan'
;
Department of Physics
Presidency College
Chennai 600 005
India
;
_publ_section_synopsis     .
