# Supplementary material for: 4-Nitro­phenyl naphthalene-1-sulfonate
Source: Acta Crystallogr Sect E Struct Rep Online. 2008 Aug 30;64(Pt 9):o1848. doi: 10.1107/S1600536808027396 (PMC2960515; doi:10.1107/S1600536808027396)
Supplement: Supplementary file 2 [file e-64-o1848-Isup2.hkl]

#
# h,k,l, Fc-squared, Fo-squared, sigma(Fo-squared) and status flag
#
data_I
_shelx_title ' HPK2 in P2(1)/n -C16 H11 O5 N S'
_shelx_refln_list_code          4
_shelx_F_calc_maximum      175.87
_exptl_crystal_F_000       680.00
_reflns_d_resolution_high  0.8190
 
loop_
 _symmetry_equiv_pos_as_xyz
 'x, y, z'
 '-x+1/2, y+1/2, -z+1/2'
 '-x, -y, -z'
 'x-1/2, -y-1/2, z-1/2'
 
_cell_length_a    13.4407
_cell_length_b     6.2990
_cell_length_c    18.2556
_cell_angle_alpha  90.000
_cell_angle_beta  106.296
_cell_angle_gamma  90.000
 
_shelx_F_squared_multiplier     1.000
 
loop_
 _refln_index_h
 _refln_index_k
 _refln_index_l
 _refln_F_squared_calc
 _refln_F_squared_meas
 _refln_F_squared_sigma
 _refln_observed_status
   2   0   0     4006.19     4115.32     97.76 o
   4   0   0      451.70      606.72     17.08 o
   6   0   0       37.56       42.88      5.07 o
   8   0   0     1604.57     1610.75     75.70 o
  10   0   0      214.88      213.42      8.09 o
  12   0   0        0.11       -0.16      1.87 o
  14   0   0       16.67       10.19      2.69 o
   1   1   0    11103.03    11018.10    135.38 o
   2   1   0      167.38      155.83      2.35 o
   3   1   0    30931.86    30607.00    376.46 o
   4   1   0     4965.16     4822.57     57.07 o
   5   1   0     4056.09     4262.73     57.54 o
   6   1   0       24.41       21.93      1.27 o
   7   1   0     1325.29     1376.49     23.19 o
   8   1   0        0.51       -1.07      1.07 o
   9   1   0      376.66      406.55      7.72 o
  10   1   0        8.37        5.69      1.23 o
  11   1   0        3.59        0.56      1.25 o
  12   1   0        6.90        5.16      1.50 o
  13   1   0        0.52       -0.08      1.42 o
  14   1   0       11.96       12.66      2.15 o
  15   1   0        3.37        1.49      2.12 o
   0   2   0        7.76        4.01      0.60 o
   1   2   0      751.25      717.18      9.04 o
   2   2   0        2.52        1.67      0.66 o
   3   2   0      797.15      877.28     10.72 o
   4   2   0      890.25      911.97     12.19 o
   5   2   0      149.75      143.08      3.21 o
   6   2   0      315.69      373.39      6.88 o
   7   2   0      382.79      374.44      8.85 o
   8   2   0      431.99      473.99      9.21 o
   9   2   0       88.15       82.43      4.06 o
  10   2   0      150.08      143.92      4.33 o
  11   2   0        0.78       -1.06      1.40 o
  12   2   0       19.56       22.65      2.25 o
  13   2   0        1.81       -0.53      1.88 o
  14   2   0        4.40        2.78      2.29 o
  15   2   0        0.00       -0.33      2.43 o
   1   3   0       25.85       20.35      0.91 o
   2   3   0      164.32      183.52      3.17 o
   3   3   0     1262.44     1431.23     21.89 o
   4   3   0       35.96       33.95      1.12 o
   5   3   0      171.17      171.71      3.22 o
   6   3   0      213.54      209.68      3.88 o
   7   3   0       65.04       67.61      2.13 o
   8   3   0       60.58       64.33      2.31 o
   9   3   0      153.29      146.75      4.40 o
  10   3   0        0.12        1.17      1.61 o
  11   3   0      158.30      172.57      5.58 o
  12   3   0       23.29       21.47      2.49 o
  13   3   0       48.34       47.65      3.32 o
  14   3   0       15.13       19.71      2.82 o
   0   4   0      451.57      512.56     17.62 o
   1   4   0       39.26       49.95      2.37 o
   2   4   0       51.13       47.81      2.47 o
   3   4   0      131.16      119.66      2.88 o
   4   4   0       46.46       46.28      1.58 o
   5   4   0      195.26      206.85      3.88 o
   6   4   0        0.15       -0.39      0.76 o
   7   4   0       43.99       51.37      1.88 o
   8   4   0        3.56        1.41      1.39 o
   9   4   0      140.30      138.34      4.67 o
  10   4   0       12.09       12.61      2.21 o
  11   4   0        2.73        2.29      1.84 o
  12   4   0       64.37       56.30      3.82 o
  13   4   0       48.62       51.67      3.93 o
   1   5   0        1.23        1.99      1.61 o
   2   5   0        1.14        1.47      1.06 o
   3   5   0        0.36        0.59      1.07 o
   4   5   0       38.99       32.90      2.93 o
   5   5   0        8.91       12.00      1.35 o
   6   5   0      207.14      214.36      6.21 o
   7   5   0        6.94        6.65      2.00 o
   8   5   0       89.94       94.71      5.06 o
   9   5   0        0.06        1.65      1.88 o
  10   5   0        2.51        4.52      2.10 o
  11   5   0        0.00       -0.42      2.23 o
   0   6   0        8.36       13.44      5.48 o
   1   6   0       59.57       58.77      5.73 o
   2   6   0        0.09        2.15      2.78 o
   3   6   0        2.98        1.72      2.89 o
   4   6   0        5.89        3.10      2.94 o
   5   6   0       39.41       34.90      6.82 o
   6   6   0        0.26        2.06      4.59 o
   7   6   0       12.59       12.22      2.95 o
   8   6   0        4.83        5.74      2.44 o
   9   6   0       10.09       11.89      3.30 o
   1   7   0        0.03       -2.26      2.97 o
   2   7   0        3.68        1.49      4.39 o
   3   7   0       13.31       12.75      3.72 o
   4   7   0       18.18       21.94      7.03 o
   5   7   0        3.87       -0.58      4.70 o
   6   7   0        8.42       12.72      6.14 o
 -15   0   1        2.28        5.76      2.58 o
 -13   0   1       37.42       30.85      3.15 o
 -11   0   1      647.99      715.80     17.95 o
  -9   0   1       25.51       32.23      2.46 o
  -7   0   1      689.44      652.03     15.32 o
  -5   0   1      718.21      749.52     16.90 o
  -3   0   1    19105.88    19563.67    418.41 o
  -1   0   1     1611.38       -0.25      0.25 o
   1   0   1     4830.72     3790.96    158.38 o
   3   0   1    15167.13    16245.32    362.20 o
   5   0   1     5902.57     6286.98    112.74 o
   7   0   1      788.49      860.79     19.83 o
   9   0   1        6.63        8.34      2.00 o
  11   0   1        0.17       -1.73      1.73 o
  13   0   1       39.27       36.37      3.96 o
  15   0   1        0.84       -1.43      2.34 o
 -15   1   1        7.78        6.51      2.31 o
 -14   1   1       25.75       25.29      2.45 o
 -13   1   1        0.04       -1.15      1.37 o
 -12   1   1       37.36       41.77      2.78 o
 -11   1   1       10.96       14.78      1.59 o
 -10   1   1       39.98       35.94      1.98 o
  -9   1   1        0.53       -0.23      1.11 o
  -8   1   1     1052.23     1101.43     19.02 o
  -7   1   1      305.20      310.17      5.50 o
  -6   1   1     2447.76     2399.65     32.84 o
  -5   1   1     2203.29     2390.17     31.08 o
  -4   1   1      769.50      780.33     10.05 o
  -3   1   1     3385.35     3483.56     45.41 o
  -2   1   1     7305.94     7247.87     85.28 o
  -1   1   1     1236.92     1258.95     20.21 o
   0   1   1      784.19      758.44     12.40 o
   1   1   1     4320.04     4556.43     61.66 o
   2   1   1      348.49      374.39      5.15 o
   3   1   1    21663.61    21366.46    262.35 o
   4   1   1     2690.06     2919.77     36.19 o
   5   1   1       98.70      102.30      2.34 o
   6   1   1     2268.16     2239.35     34.29 o
   7   1   1        3.43        2.80      1.14 o
   8   1   1      389.84      380.97      7.68 o
   9   1   1      473.85      491.05     10.36 o
  10   1   1       13.19       14.36      1.60 o
  11   1   1        1.41        0.52      1.19 o
  12   1   1       13.84       13.69      2.13 o
  13   1   1        2.62       -0.62      1.48 o
  14   1   1        2.63       -1.67      1.67 o
  15   1   1        0.01       -1.87      1.87 o
 -15   2   1       25.47       27.87      3.08 o
 -14   2   1        0.60        0.01      2.11 o
 -13   2   1        9.62        8.75      2.29 o
 -12   2   1       12.82       11.91      1.99 o
 -11   2   1       17.20       16.54      2.11 o
 -10   2   1      144.26      137.65      4.40 o
  -9   2   1      157.05      163.77      4.44 o
  -8   2   1     1161.47     1254.24     21.48 o
  -7   2   1      783.95      735.63     12.24 o
  -6   2   1     1365.19     1384.24     21.82 o
  -5   2   1      695.29      616.87      9.06 o
  -4   2   1      336.88      317.64      4.67 o
  -3   2   1     1167.66     1130.62     13.63 o
  -2   2   1     2720.10     2771.23     34.27 o
  -1   2   1      351.55      287.13      5.04 o
   0   2   1      868.35      854.87     14.02 o
   1   2   1        0.10       -0.15      0.26 o
   2   2   1      224.99      192.97      2.75 o
   3   2   1        6.82        5.51      0.54 o
   4   2   1      868.77      904.76     14.34 o
   5   2   1       77.72       78.76      2.12 o
   6   2   1     4589.16     4912.27     66.69 o
   7   2   1     1291.15     1279.76     20.44 o
   8   2   1        1.11        0.13      1.20 o
   9   2   1       64.36       59.57      2.65 o
  10   2   1        5.24        2.77      1.37 o
  11   2   1       29.85       32.22      2.29 o
  12   2   1        6.96       11.40      1.98 o
  13   2   1        0.01        0.28      2.70 o
  14   2   1        5.18        8.94      2.65 o
 -14   3   1       42.42       49.44      3.49 o
 -13   3   1        0.38       -0.20      1.79 o
 -12   3   1        5.89       10.45      2.16 o
 -11   3   1       59.69       63.94      3.39 o
 -10   3   1      141.43      148.73      5.78 o
  -9   3   1      581.86      586.27     10.46 o
  -8   3   1      552.12      585.23      9.65 o
  -7   3   1     1104.42     1175.76     16.86 o
  -6   3   1       57.17       55.39      1.74 o
  -5   3   1       21.36       24.06      1.09 o
  -4   3   1      103.18       85.84      1.99 o
  -3   3   1      734.43      845.68     11.89 o
  -2   3   1       42.53       41.25      1.50 o
  -1   3   1      298.86      293.88      4.63 o
   0   3   1       92.72       86.12      4.17 o
   1   3   1     2918.12     3104.79     41.94 o
   2   3   1      587.79      592.75      8.91 o
   3   3   1        0.25       -0.68      0.77 o
   4   3   1        5.54        5.20      0.67 o
   5   3   1        1.20       -0.69      0.69 o
   6   3   1       16.92       14.52      1.22 o
   7   3   1       25.42       26.43      1.48 o
   8   3   1       29.32       28.48      2.18 o
   9   3   1       41.55       37.60      2.64 o
  10   3   1      206.38      210.82      6.07 o
  11   3   1        0.17       -1.86      1.86 o
  12   3   1        6.39        4.93      2.17 o
  13   3   1        0.86        1.51      2.22 o
  14   3   1        1.96        1.30      2.91 o
 -13   4   1        1.86        4.54      2.34 o
 -12   4   1        8.72        7.58      2.35 o
 -11   4   1        7.83        7.50      2.19 o
 -10   4   1      172.16      192.29      5.76 o
  -9   4   1       11.98        8.43      1.70 o
  -8   4   1      203.09      226.76      5.38 o
  -7   4   1      131.72      133.19      3.29 o
  -6   4   1       37.65       41.24      1.72 o
  -5   4   1       33.51       29.85      1.28 o
  -4   4   1        9.58       10.03      0.97 o
  -3   4   1      247.43      282.09      4.70 o
  -2   4   1      439.20      488.83      9.35 o
  -1   4   1       16.04       20.10      2.06 o
   0   4   1     1318.50     1416.59     31.12 o
   1   4   1       91.77       90.26      4.32 o
   2   4   1      152.14      157.54      4.22 o
   3   4   1       31.89       34.95      1.35 o
   4   4   1      134.61      158.58      3.07 o
   5   4   1        0.10       -0.25      0.71 o
   6   4   1       74.45       79.17      2.24 o
   7   4   1        1.17        0.21      1.13 o
   8   4   1        0.21       -1.27      1.27 o
   9   4   1        5.59        3.93      1.81 o
  10   4   1        0.01       -1.63      1.63 o
  11   4   1        0.44        1.72      1.78 o
  12   4   1       25.51       29.62      3.22 o
  13   4   1        1.45        5.15      2.69 o
 -12   5   1        0.20        3.27      2.36 o
 -11   5   1       17.54       10.69      2.59 o
 -10   5   1        0.05        0.67      2.01 o
  -9   5   1        5.66        8.25      2.13 o
  -8   5   1       11.04        9.82      2.09 o
  -7   5   1      110.72      110.10      4.32 o
  -6   5   1        0.53        1.52      1.49 o
  -5   5   1        5.56        5.72      1.34 o
  -4   5   1        0.19        3.24      2.28 o
  -3   5   1       48.20       57.42      2.95 o
  -2   5   1        0.86       -2.03      2.03 o
  -1   5   1      227.88      237.55      8.13 o
   0   5   1        5.79        5.42      2.79 o
   1   5   1       66.90       70.33      3.06 o
   2   5   1       44.53       38.87      2.92 o
   3   5   1      152.00      165.30      7.31 o
   4   5   1       19.36       15.52      2.70 o
   5   5   1       39.92       45.61      2.05 o
   6   5   1       20.69       15.25      1.93 o
   7   5   1       14.56       19.45      1.96 o
   8   5   1        1.45       -0.28      1.85 o
   9   5   1       10.15        5.35      2.10 o
  10   5   1        6.13        3.73      2.76 o
  11   5   1        6.59        3.19      2.37 o
  -9   6   1        0.17        0.27      2.23 o
  -8   6   1       12.10       14.84      2.45 o
  -7   6   1        7.41        7.56      2.82 o
  -6   6   1        2.05        3.09      4.49 o
  -5   6   1        0.08        3.74      4.52 o
  -4   6   1        0.41       -2.37      2.37 o
  -3   6   1       60.17       57.34      9.68 o
  -2   6   1       42.62       40.92      5.33 o
  -1   6   1        9.72        7.67      3.22 o
   0   6   1        2.64        5.09      4.30 o
   1   6   1       27.06       39.62      4.96 o
   2   6   1      123.16      126.41      8.00 o
   3   6   1       14.22       13.83      3.57 o
   4   6   1        4.56        6.55      4.66 o
   5   6   1        2.05        8.33      4.97 o
   6   6   1        2.21       -0.75      4.04 o
   7   6   1       14.83       16.86      5.90 o
   8   6   1        0.13       -1.44      1.44 o
   9   6   1        0.86        0.96      2.65 o
  -6   7   1        3.28        5.55      5.31 o
  -5   7   1        8.12        3.02      5.18 o
  -4   7   1        1.54        6.76      3.23 o
  -3   7   1        8.13       11.87      3.95 o
  -2   7   1        2.29        0.09      2.90 o
  -1   7   1       11.14        9.60      3.85 o
   0   7   1        9.17       16.73      4.22 o
   1   7   1       11.81       15.96      4.35 o
   2   7   1        0.45       -1.28      2.76 o
   3   7   1        5.21        4.42      4.42 o
   4   7   1        6.60        7.78      5.24 o
   5   7   1        0.11       -4.22      4.22 o
   6   7   1        5.46        2.85      4.42 o
 -16   0   2        0.08       -2.80      2.80 o
 -14   0   2       77.40       81.54      5.61 o
 -12   0   2        3.79        0.44      1.63 o
 -10   0   2       13.54       11.57      1.87 o
  -8   0   2       26.44       26.13      1.93 o
  -6   0   2     1887.97     1642.71     32.15 o
  -4   0   2     1503.19     1507.30     24.77 o
  -2   0   2     3572.35     3881.20     83.91 o
   0   0   2      387.01      309.86     10.98 o
   2   0   2      826.01      855.36     15.52 o
   4   0   2     2595.76     2681.33     60.59 o
   6   0   2     2662.58     2592.21     55.86 o
   8   0   2      295.91      261.21      7.63 o
  10   0   2       56.15       45.15      3.66 o
  12   0   2       81.46       65.93      4.95 o
  14   0   2       15.02       19.03      3.58 o
 -15   1   2       24.06       25.41      2.94 o
 -14   1   2        0.45        1.89      1.68 o
 -13   1   2        1.57        0.74      1.44 o
 -12   1   2       13.56       15.78      1.86 o
 -11   1   2       18.02       21.47      1.74 o
 -10   1   2        1.00       -0.76      1.13 o
  -9   1   2      367.10      367.69      7.55 o
  -8   1   2      344.23      336.56      6.91 o
  -7   1   2      140.51      152.68      3.46 o
  -6   1   2       82.99       72.45      2.03 o
  -5   1   2       92.21       82.43      1.91 o
  -4   1   2      172.27      154.53      3.23 o
  -3   1   2       45.75       85.43      2.44 o
  -2   1   2    15777.16    15968.40    205.89 o
  -1   1   2      166.47      149.58      2.43 o
   0   1   2      184.55      157.67      2.85 o
   1   1   2     2447.14     2409.99     31.20 o
   2   1   2      889.00      864.50     10.97 o
   3   1   2      143.41      154.22      2.53 o
   4   1   2      205.64      193.66      3.38 o
   5   1   2     1111.67     1038.90     14.72 o
   6   1   2       59.08       54.22      2.10 o
   7   1   2        7.96        2.08      1.13 o
   8   1   2        2.35        4.57      2.15 o
   9   1   2      308.94      310.17      6.81 o
  10   1   2       34.48       39.25      2.23 o
  11   1   2        0.80       -0.09      1.31 o
  12   1   2        0.15       -0.45      1.39 o
  13   1   2        9.35       12.85      2.04 o
  14   1   2        0.01       -1.59      1.59 o
  15   1   2        0.15       -2.19      2.19 o
 -15   2   2        0.08       -1.99      1.99 o
 -14   2   2       18.51       16.71      2.55 o
 -13   2   2        4.13        2.05      1.80 o
 -12   2   2        8.40        5.66      1.77 o
 -11   2   2        6.41        6.44      1.86 o
 -10   2   2       82.04       72.07      3.86 o
  -9   2   2      323.14      354.26      7.40 o
  -8   2   2      457.35      483.34      8.65 o
  -7   2   2      101.64      108.95      2.93 o
  -6   2   2       27.18       30.13      1.24 o
  -5   2   2     4968.89     5470.33     73.68 o
  -4   2   2      246.14      251.98      4.25 o
  -3   2   2      243.86      230.47      3.44 o
  -2   2   2       72.31       88.33      1.64 o
  -1   2   2     1275.35     1183.03     19.40 o
   0   2   2      292.34      261.74      4.42 o
   1   2   2     3018.45     3046.66     37.51 o
   2   2   2      321.86      356.94      4.80 o
   3   2   2       30.61       37.97      1.15 o
   4   2   2       51.79       69.34      1.88 o
   5   2   2        0.27       -0.68      0.68 o
   6   2   2      616.59      625.81     10.31 o
   7   2   2       40.33       43.12      2.02 o
   8   2   2      329.21      340.20      6.69 o
   9   2   2       10.50        7.83      1.42 o
  10   2   2        5.15        3.11      1.45 o
  11   2   2        3.21        4.04      1.56 o
  12   2   2        0.03       -1.14      1.64 o
  13   2   2        6.28        7.22      2.14 o
  14   2   2        8.44        6.78      2.57 o
 -14   3   2        5.92        8.00      2.14 o
 -13   3   2        5.63        6.44      2.07 o
 -12   3   2       81.39       85.43      3.89 o
 -11   3   2      183.96      181.55      5.63 o
 -10   3   2      222.29      256.37      6.22 o
  -9   3   2       93.34       91.92      3.97 o
  -8   3   2        9.67       11.03      1.29 o
  -7   3   2       30.69       23.90      1.33 o
  -6   3   2      306.61      316.72      5.53 o
  -5   3   2        5.16        6.08      0.81 o
  -4   3   2      216.99      242.86      3.95 o
  -3   3   2      293.19      319.00      5.53 o
  -2   3   2     3146.01     3409.79     45.88 o
  -1   3   2       56.30       63.62      2.05 o
   0   3   2       54.35       62.17      2.14 o
   1   3   2        6.14        8.49      1.24 o
   2   3   2       43.48       32.40      1.12 o
   3   3   2      888.12      960.86     14.21 o
   4   3   2       66.13       54.30      1.60 o
   5   3   2       27.38       26.14      1.31 o
   6   3   2       24.49       24.95      1.32 o
   7   3   2       82.17       79.78      2.65 o
   8   3   2      122.20      124.29      4.14 o
   9   3   2       11.60       12.08      2.00 o
  10   3   2        0.34       -1.63      1.63 o
  11   3   2        9.78        7.48      2.27 o
  12   3   2        9.84       11.27      2.37 o
  13   3   2       14.67       12.53      2.78 o
 -13   4   2       38.46       42.00      3.51 o
 -12   4   2       13.73        9.46      2.39 o
 -11   4   2        6.39        7.48      2.11 o
 -10   4   2       49.16       47.16      2.87 o
  -9   4   2      179.78      204.26      5.68 o
  -8   4   2       28.99       22.02      2.02 o
  -7   4   2      107.55      119.85      3.03 o
  -6   4   2       14.97        9.82      1.04 o
  -5   4   2       15.28       16.80      1.25 o
  -4   4   2        0.17       -0.67      0.67 o
  -3   4   2      137.48      151.87      3.11 o
  -2   4   2        2.63        1.78      0.97 o
  -1   4   2      430.66      423.91      9.18 o
   0   4   2        0.71       -0.88      0.98 o
   1   4   2      471.76      438.24      7.90 o
   2   4   2      262.19      277.63      5.01 o
   3   4   2       34.65       38.06      1.93 o
   4   4   2       78.32       85.85      2.04 o
   5   4   2      116.20      115.77      2.59 o
   6   4   2       25.08       21.81      1.34 o
   7   4   2       11.85       16.19      1.53 o
   8   4   2        0.01       -1.25      1.25 o
   9   4   2      108.75      116.43      4.43 o
  10   4   2        2.29        1.55      1.72 o
  11   4   2       13.25       15.91      2.35 o
  12   4   2        0.01       -1.59      2.32 o
 -12   5   2        8.74       10.70      2.69 o
 -11   5   2        0.36        0.80      2.18 o
 -10   5   2       25.71       36.03      3.12 o
  -9   5   2        0.01        1.88      1.84 o
  -8   5   2        1.35        4.46      1.92 o
  -7   5   2        6.15        3.90      1.83 o
  -6   5   2       15.38        8.72      1.75 o
  -5   5   2        1.05        0.60      1.40 o
  -4   5   2        0.05       -0.91      0.91 o
  -3   5   2        0.19       -1.22      1.22 o
  -2   5   2       44.85       47.11      4.16 o
  -1   5   2       10.18       10.75      2.30 o
   0   5   2      754.07      767.92     21.12 o
   1   5   2        9.05        9.97      2.64 o
   2   5   2       45.57       43.87      2.33 o
   3   5   2      147.96      159.40     11.37 o
   4   5   2        1.75        2.13      1.37 o
   5   5   2        4.47        2.38      1.34 o
   6   5   2       81.46       77.45      3.14 o
   7   5   2        0.15       -0.93      1.55 o
   8   5   2       27.18       26.89      2.66 o
   9   5   2        0.00        1.76      1.98 o
  10   5   2        7.84        6.17      2.44 o
  11   5   2        0.03        1.50      2.27 o
 -10   6   2        2.07        1.69      3.48 o
  -9   6   2        0.13        3.12      2.34 o
  -8   6   2        7.51        6.66      2.14 o
  -7   6   2        0.97        5.57      1.55 o
  -6   6   2       10.04       11.75      2.70 o
  -5   6   2       16.05       11.28      5.62 o
  -4   6   2        3.04       -2.18      3.48 o
  -3   6   2       49.31       61.15      5.82 o
  -2   6   2       44.06       52.14      5.59 o
  -1   6   2       29.32       40.61      5.02 o
   0   6   2      105.13      111.65      7.57 o
   1   6   2       37.20       43.32      5.14 o
   2   6   2       27.54       16.63      3.95 o
   3   6   2       12.14        7.29      3.09 o
   4   6   2       16.36       10.52      5.00 o
   5   6   2        3.92        3.60      4.28 o
   6   6   2        1.98        6.10      4.32 o
   7   6   2        9.11        6.99      3.34 o
   8   6   2        0.95       -0.18      1.56 o
   9   6   2        5.01        2.74      2.26 o
  -6   7   2        0.05       -3.77      4.46 o
  -5   7   2        9.74        6.17      5.18 o
  -4   7   2       17.67       15.96      4.11 o
  -3   7   2       24.13       32.60      4.90 o
  -2   7   2        0.02        1.49      3.19 o
  -1   7   2        2.45        0.79      3.23 o
   0   7   2        5.30       10.47      3.70 o
   1   7   2        0.69        1.10      3.12 o
   2   7   2        0.71       -2.47      2.47 o
   3   7   2        0.59        2.40      4.73 o
   4   7   2        3.53        8.50      5.48 o
   5   7   2        0.70        1.75      4.70 o
 -15   0   3        0.54       -2.52      2.52 o
 -13   0   3        1.69       -2.01      2.01 o
 -11   0   3       77.92       71.37      4.41 o
  -9   0   3      222.27      197.99      5.66 o
  -7   0   3     1507.68     1498.99     33.07 o
  -5   0   3     6535.40     6826.29    162.17 o
  -3   0   3     1907.78     2145.22     43.24 o
  -1   0   3     7818.10     9908.65    247.13 o
   1   0   3    10512.67    12022.94    354.55 o
   3   0   3     5360.78     5714.20    112.60 o
   5   0   3     1204.59     1112.01     24.78 o
   7   0   3       53.97       54.57      2.99 o
   9   0   3        0.26        0.10      1.75 o
  11   0   3       35.88       44.17      4.09 o
  13   0   3        0.60       -0.98      2.31 o
 -16   1   3        5.43        3.13      2.62 o
 -15   1   3        1.15       -0.05      2.20 o
 -14   1   3        0.90       -1.47      1.53 o
 -13   1   3       51.64       49.86      3.38 o
 -12   1   3       10.88        7.10      1.82 o
 -11   1   3        7.02        4.20      1.33 o
 -10   1   3      252.66      265.58      5.70 o
  -9   1   3        3.36        2.86      1.22 o
  -8   1   3     1009.07     1002.66     16.31 o
  -7   1   3      153.26      147.07      3.01 o
  -6   1   3      508.62      468.90      7.14 o
  -5   1   3        0.79        2.07      0.53 o
  -4   1   3        7.04        3.74      0.47 o
  -3   1   3     2161.03     2168.39     31.30 o
  -2   1   3     1860.50     2070.27     26.93 o
  -1   1   3      270.00      269.95      4.41 o
   0   1   3     1584.07     1483.10     20.24 o
   1   1   3     4672.17     4700.09     57.78 o
   2   1   3     5984.75     6074.98     74.63 o
   3   1   3        5.99        8.49      0.63 o
   4   1   3     1116.12     1158.76     16.94 o
   5   1   3       19.28       21.27      1.21 o
   6   1   3      796.12      771.52     13.58 o
   7   1   3       49.70       43.42      2.06 o
   8   1   3        0.02       -1.05      1.05 o
   9   1   3        1.38       -0.13      1.24 o
  10   1   3        0.08       -0.99      1.18 o
  11   1   3        1.47        0.52      1.36 o
  12   1   3       11.96       10.95      1.96 o
  13   1   3        0.25       -0.69      1.66 o
  14   1   3        3.35        3.63      1.84 o
 -15   2   3        0.09       -0.44      1.83 o
 -14   2   3        3.86        3.59      2.09 o
 -13   2   3        2.38        1.38      1.77 o
 -12   2   3        0.62       -1.37      1.37 o
 -11   2   3      167.46      171.50      4.97 o
 -10   2   3       77.62       77.08      3.18 o
  -9   2   3       85.93       86.60      2.84 o
  -8   2   3      219.02      213.41      4.31 o
  -7   2   3      213.59      225.17      4.58 o
  -6   2   3        9.45        8.26      0.89 o
  -5   2   3      199.45      232.50      4.14 o
  -4   2   3        0.37       -0.52      0.52 o
  -3   2   3      590.16      628.77      8.50 o
  -2   2   3      202.18      171.82      3.15 o
  -1   2   3      665.28      607.30     10.33 o
   0   2   3      221.36      212.50      3.15 o
   1   2   3      163.54      126.96      1.90 o
   2   2   3      289.01      285.52      4.37 o
   3   2   3      109.11      109.43      2.45 o
   4   2   3      550.68      593.42      9.24 o
   5   2   3      122.56      105.35      2.67 o
   6   2   3      533.04      502.01      8.84 o
   7   2   3        2.55       -1.10      1.14 o
   8   2   3       45.74       46.66      2.32 o
   9   2   3      135.58      138.25      4.57 o
  10   2   3        2.86        2.71      1.48 o
  11   2   3        0.36       -1.36      1.36 o
  12   2   3        0.34        0.71      1.51 o
  13   2   3       11.52       15.38      2.54 o
  14   2   3        0.01       -2.18      2.18 o
 -14   3   3       12.53       11.28      2.21 o
 -13   3   3        8.68       10.22      2.02 o
 -12   3   3        4.58        5.12      1.72 o
 -11   3   3        0.22       -1.49      1.49 o
 -10   3   3        1.65       -1.38      1.38 o
  -9   3   3        2.91       -1.22      1.22 o
  -8   3   3        1.88        1.24      1.10 o
  -7   3   3        0.09       -0.81      0.81 o
  -6   3   3       14.84       16.81      1.10 o
  -5   3   3       60.76       46.69      1.72 o
  -4   3   3        1.85        1.60      0.56 o
  -3   3   3     1215.56     1246.22     18.18 o
  -2   3   3     1763.49     1937.17     31.51 o
  -1   3   3      139.51      107.76      3.73 o
   0   3   3      237.59      234.59      4.96 o
   1   3   3      206.50      203.41      3.55 o
   2   3   3       10.66       17.24      0.87 o
   3   3   3        9.93       13.33      0.89 o
   4   3   3       28.96       32.41      1.28 o
   5   3   3       90.39       82.17      2.30 o
   6   3   3       29.87       26.95      1.55 o
   7   3   3       57.14       56.95      3.00 o
   8   3   3       76.60       85.75      3.38 o
   9   3   3      339.97      338.28      8.18 o
  10   3   3        0.02       -1.77      1.77 o
  11   3   3        0.72        0.88      1.97 o
  12   3   3        3.22       -0.48      2.09 o
  13   3   3        4.27        1.28      2.43 o
 -13   4   3        2.70        3.84      2.24 o
 -12   4   3        0.35        0.38      1.94 o
 -11   4   3        4.84       -0.94      1.70 o
 -10   4   3        1.36        2.88      1.66 o
  -9   4   3        0.62        0.00      1.48 o
  -8   4   3       91.47       70.37      3.02 o
  -7   4   3        0.45       -0.84      0.84 o
  -6   4   3       48.71       58.38      1.92 o
  -5   4   3       38.67       28.49      1.93 o
  -4   4   3       12.89       12.22      1.07 o
  -3   4   3       54.31       52.54      1.56 o
  -2   4   3      343.08      315.85      6.53 o
  -1   4   3       23.58       26.67      2.53 o
   0   4   3      725.40      712.06     14.62 o
   1   4   3      187.76      208.17      4.33 o
   2   4   3        8.36        6.78      0.96 o
   3   4   3      232.81      246.47      5.34 o
   4   4   3        9.82        8.48      0.87 o
   5   4   3       59.01       62.86      2.27 o
   6   4   3      313.72      309.67      5.46 o
   7   4   3        5.71        6.15      1.45 o
   8   4   3      153.99      142.99      4.68 o
   9   4   3        7.21        2.97      1.84 o
  10   4   3        5.08        4.87      1.84 o
  11   4   3        0.87        0.20      1.85 o
  12   4   3        1.19       -0.75      2.46 o
 -12   5   3        0.44        1.45      2.20 o
 -11   5   3       12.40       14.91      2.75 o
 -10   5   3        0.76        0.38      1.99 o
  -9   5   3        0.10        0.79      1.82 o
  -8   5   3        7.98        6.46      1.89 o
  -7   5   3       27.37       23.70      2.52 o
  -6   5   3        6.41        5.27      1.73 o
  -5   5   3       18.42        6.16      1.37 o
  -4   5   3        3.41        0.07      1.00 o
  -3   5   3       35.34       33.79      1.69 o
  -2   5   3       11.78        9.90      1.40 o
  -1   5   3       43.77       27.79      3.03 o
   0   5   3       62.19       63.50      4.07 o
   1   5   3      557.04      524.45     12.95 o
   2   5   3        9.17       10.26      1.32 o
   3   5   3       34.11       31.32      3.14 o
   4   5   3       10.53       11.91      1.74 o
   5   5   3      185.40      180.48      6.71 o
   6   5   3        3.79        3.72      1.48 o
   7   5   3       20.44       20.16      2.36 o
   8   5   3        0.03       -1.74      1.74 o
   9   5   3        4.02        3.45      2.15 o
  10   5   3        0.37        1.28      2.17 o
  11   5   3        5.82        3.89      2.49 o
 -10   6   3        0.26       -1.88      2.26 o
  -9   6   3        1.18        0.61      2.30 o
  -8   6   3        3.85        4.14      2.16 o
  -7   6   3        0.01       -0.78      1.68 o
  -6   6   3        0.79       -0.98      1.46 o
  -5   6   3        4.58        3.01      2.98 o
  -4   6   3       37.77       26.67      4.34 o
  -3   6   3        3.17       -0.50      2.81 o
  -2   6   3      139.46      148.51     11.95 o
  -1   6   3        6.76       11.69      3.66 o
   0   6   3        0.79        1.16      2.84 o
   1   6   3        7.26        9.92      3.38 o
   2   6   3        3.96       -1.38      2.54 o
   3   6   3        0.10       -2.30      3.74 o
   4   6   3        1.69       -1.85      3.77 o
   5   6   3        3.73        5.18      4.52 o
   6   6   3        9.01       11.26      3.06 o
   7   6   3        0.36       -1.18      2.95 o
   8   6   3       11.16       18.23      4.02 o
  -6   7   3        9.25        9.46      6.10 o
  -5   7   3       11.37        7.88      5.59 o
  -4   7   3        7.67       13.08      3.85 o
  -3   7   3        6.20       11.72      3.83 o
  -2   7   3        0.51       -2.39      2.76 o
  -1   7   3        2.66        4.25      3.70 o
   0   7   3        1.56       -2.73      2.73 o
   1   7   3        0.08        0.66      3.46 o
   2   7   3        7.08        5.67      3.44 o
   3   7   3        0.77        8.33      5.45 o
   4   7   3        0.08       -3.53      3.53 o
   5   7   3       15.27       14.26      6.38 o
 -16   0   4        5.15        2.66      3.17 o
 -14   0   4       27.69       28.70      3.81 o
 -12   0   4       35.15       27.24      3.23 o
 -10   0   4        9.34        7.98      1.72 o
  -8   0   4      554.38      523.82     14.95 o
  -6   0   4     2862.83     3060.51     92.91 o
  -4   0   4     1873.27     1947.25     45.18 o
  -2   0   4     1523.01     1748.54     37.81 o
   0   0   4    23904.67    27211.14    678.86 o
   2   0   4      780.21      854.69     19.79 o
   4   0   4      161.91      194.17      5.47 o
   6   0   4      301.48      332.76      8.87 o
   8   0   4      186.36      181.54      7.12 o
  10   0   4      279.81      287.19     10.36 o
  12   0   4        2.24        1.78      3.50 o
  14   0   4        0.13       -0.05      2.68 o
 -16   1   4        6.12        2.88      2.67 o
 -15   1   4       13.70       11.29      2.71 o
 -14   1   4        9.37        2.36      1.85 o
 -13   1   4        6.51        2.78      1.79 o
 -12   1   4        1.16       -1.40      1.40 o
 -11   1   4       72.44       61.84      3.48 o
 -10   1   4       17.43       14.14      1.60 o
  -9   1   4      853.34      884.47     15.78 o
  -8   1   4       83.42       75.93      3.37 o
  -7   1   4       80.69       76.45      2.23 o
  -6   1   4      405.56      374.21      6.54 o
  -5   1   4      495.71      532.85      8.28 o
  -4   1   4      162.90      168.61      3.16 o
  -3   1   4      258.58      258.22      4.20 o
  -2   1   4       76.08       80.27      2.11 o
  -1   1   4     7390.30     7567.52    122.43 o
   0   1   4       52.53       46.94      1.16 o
   1   1   4     2974.13     2883.55     35.67 o
   2   1   4     2485.71     2659.36     33.00 o
   3   1   4      518.87      468.76      7.01 o
   4   1   4     1307.58     1278.23     17.90 o
   5   1   4      322.34      344.82      6.32 o
   6   1   4       10.12       13.69      1.38 o
   7   1   4      220.04      239.85      5.46 o
   8   1   4        0.64       -1.10      1.10 o
   9   1   4       72.97       67.92      2.79 o
  10   1   4       17.07       16.66      2.17 o
  11   1   4        0.73        3.29      1.54 o
  12   1   4        1.60        2.28      1.72 o
  13   1   4       28.45       31.11      3.36 o
  14   1   4        0.78       -1.19      2.31 o
 -15   2   4       12.91       18.90      3.57 o
 -14   2   4        0.00       -2.12      2.12 o
 -13   2   4       26.00       29.24      2.42 o
 -12   2   4        0.85       -1.35      1.35 o
 -11   2   4       34.71       30.78      3.28 o
 -10   2   4      267.31      267.00      5.76 o
  -9   2   4        2.58        1.74      1.08 o
  -8   2   4      215.28      211.52      4.26 o
  -7   2   4        0.04       -0.68      0.80 o
  -6   2   4      514.79      534.65      8.08 o
  -5   2   4        1.18        1.02      0.60 o
  -4   2   4     1144.94     1217.91     16.88 o
  -3   2   4      207.94      216.59      3.92 o
  -2   2   4     1043.87      998.34     15.54 o
  -1   2   4      620.82      566.32      9.72 o
   0   2   4      150.41      150.70      2.52 o
   1   2   4      103.58      108.79      2.12 o
   2   2   4      445.94      423.28      6.29 o
   3   2   4       24.92       20.75      1.01 o
   4   2   4      181.80      174.95      3.45 o
   5   2   4      112.02      108.90      2.94 o
   6   2   4      198.33      201.86      4.47 o
   7   2   4      683.46      654.02     12.08 o
   8   2   4        8.17        5.95      1.47 o
   9   2   4        4.60        6.78      1.60 o
  10   2   4        0.59       -0.02      1.45 o
  11   2   4       14.60       17.91      2.22 o
  12   2   4        2.68        3.26      1.73 o
  13   2   4        0.60        1.29      2.05 o
  14   2   4        0.40       -0.41      2.19 o
 -15   3   4        1.78        2.31      6.77 o
 -14   3   4       11.98       16.29      2.29 o
 -13   3   4        6.16        5.71      1.82 o
 -12   3   4       12.58       15.92      2.02 o
 -11   3   4        0.01       -1.29      1.29 o
 -10   3   4        0.77       -1.47      1.47 o
  -9   3   4        8.78        3.44      1.34 o
  -8   3   4       43.80       48.47      1.95 o
  -7   3   4       36.56       35.93      1.57 o
  -6   3   4      144.51      138.71      2.86 o
  -5   3   4      463.18      458.70      7.40 o
  -4   3   4        0.26       -0.51      0.51 o
  -3   3   4       15.81       21.13      0.95 o
  -2   3   4      841.22      914.50     15.45 o
  -1   3   4      744.99      763.28     14.14 o
   0   3   4        6.13        5.94      0.62 o
   1   3   4       25.47       24.11      1.12 o
   2   3   4       22.22       24.76      0.94 o
   3   3   4       57.92       57.74      1.73 o
   4   3   4        6.75        8.56      1.07 o
   5   3   4      104.70      102.58      2.63 o
   6   3   4        6.43        4.97      1.07 o
   7   3   4       49.58       44.99      1.99 o
   8   3   4      100.38      118.31      3.70 o
   9   3   4       18.60       18.33      2.08 o
  10   3   4       50.82       53.42      3.16 o
  11   3   4        2.94        3.27      1.85 o
  12   3   4        8.96        4.65      2.36 o
  13   3   4        0.13        0.74      2.39 o
 -13   4   4        3.31        7.43      2.34 o
 -12   4   4        2.47        2.42      2.05 o
 -11   4   4        2.10        0.48      1.78 o
 -10   4   4        0.00       -0.30      1.75 o
  -9   4   4        6.87        4.47      1.52 o
  -8   4   4      127.13      132.96      3.97 o
  -7   4   4        0.02       -1.00      1.00 o
  -6   4   4       16.43       13.13      1.19 o
  -5   4   4      460.90      474.12      7.74 o
  -4   4   4        3.84        2.97      0.85 o
  -3   4   4      164.10      169.26      3.27 o
  -2   4   4        0.27       -0.07      0.86 o
  -1   4   4        1.56        0.56      1.02 o
   0   4   4      104.43      118.82      3.40 o
   1   4   4      175.40      182.92      4.65 o
   2   4   4       70.89       68.36      2.95 o
   3   4   4       28.62       27.19      1.53 o
   4   4   4       56.07       57.22      1.75 o
   5   4   4      141.80      137.83      3.10 o
   6   4   4      116.77      126.83      3.57 o
   7   4   4      103.48      127.59      4.24 o
   8   4   4        1.41       -1.49      1.49 o
   9   4   4       11.36       12.15      2.12 o
  10   4   4        2.22       -0.17      1.64 o
  11   4   4        0.89       -0.35      2.03 o
  12   4   4       14.04        9.28      2.81 o
 -12   5   4        0.78       -0.54      2.22 o
 -11   5   4        0.41       -0.04      2.14 o
 -10   5   4        6.18        3.71      2.13 o
  -9   5   4        7.06        5.03      1.99 o
  -8   5   4       51.41       52.26      3.53 o
  -7   5   4        2.87        3.78      1.96 o
  -6   5   4        3.73        6.16      2.06 o
  -5   5   4        0.90       -1.20      1.20 o
  -4   5   4       10.87        6.71      1.52 o
  -3   5   4        1.77        1.35      1.17 o
  -2   5   4      146.21      138.36      3.45 o
  -1   5   4        0.02       -0.98      0.98 o
   0   5   4       34.91       40.84      1.75 o
   1   5   4      145.41      147.14      4.00 o
   2   5   4        1.45        1.16      1.27 o
   3   5   4      235.69      252.35      7.21 o
   4   5   4       96.63       91.80      6.07 o
   5   5   4        3.89        2.44      1.79 o
   6   5   4      108.78      116.78      3.99 o
   7   5   4        9.18        8.85      2.01 o
   8   5   4        5.07        1.76      1.91 o
   9   5   4        5.60        4.52      2.20 o
  10   5   4        2.37        1.17      2.34 o
 -10   6   4        0.68       -0.26      2.50 o
  -9   6   4        1.56        3.64      2.88 o
  -8   6   4        0.00        0.96      2.14 o
  -7   6   4        0.53       -0.93      2.28 o
  -6   6   4        3.56        0.06      1.51 o
  -5   6   4       26.28       22.08      2.13 o
  -4   6   4        0.88       -0.72      1.95 o
  -3   6   4        7.25        5.26      7.75 o
  -2   6   4       74.20       77.70      6.43 o
  -1   6   4      122.87      130.58      8.42 o
   0   6   4        8.72        7.75      3.40 o
   1   6   4        2.49        1.72      2.85 o
   2   6   4       25.46       24.20      6.03 o
   3   6   4        0.21        3.53      4.01 o
   4   6   4        2.66        3.61      2.44 o
   5   6   4        0.70        0.36      2.51 o
   6   6   4       15.32        8.25      3.12 o
   7   6   4       17.84       21.17      4.10 o
   8   6   4        5.93       16.28      3.91 o
  -6   7   4        3.28        1.85      5.52 o
  -5   7   4        0.07        0.33      2.88 o
  -4   7   4       11.11       14.91      7.73 o
  -3   7   4        4.00       -0.75      2.93 o
  -2   7   4        0.69        2.15      4.40 o
  -1   7   4       35.31       45.34     11.00 o
   0   7   4        1.93       -1.10      2.85 o
   1   7   4        3.87        3.72      3.18 o
   2   7   4       14.15       21.32      6.41 o
   3   7   4       10.02        5.69      5.31 o
   4   7   4        0.30       -2.43      4.39 o
 -15   0   5       45.51       41.98      4.46 o
 -13   0   5       27.42       27.39      3.49 o
 -11   0   5       67.42       58.73      3.99 o
  -9   0   5      346.75      369.78     11.50 o
  -7   0   5      328.39      366.85     10.89 o
  -5   0   5      951.09     1017.67     22.62 o
  -3   0   5     3587.33     3824.00     84.19 o
  -1   0   5     6196.55     7233.66    178.23 o
   1   0   5     2963.73     3621.43     94.00 o
   3   0   5       74.52       71.39      2.97 o
   5   0   5      237.32      230.91      6.58 o
   7   0   5      485.91      503.42     14.91 o
   9   0   5      147.14      151.33      6.84 o
  11   0   5       54.74       50.34      4.36 o
  13   0   5        0.12       -2.30      2.30 o
 -16   1   5        1.17       -1.91      2.43 o
 -15   1   5        0.14       -0.97      2.15 o
 -14   1   5        4.12        2.52      1.85 o
 -13   1   5       14.38        9.07      2.23 o
 -12   1   5      181.82      185.24      5.55 o
 -11   1   5        4.33        1.83      1.39 o
 -10   1   5        6.81        5.42      1.50 o
  -9   1   5       29.36       34.26      2.01 o
  -8   1   5      370.36      405.81      7.83 o
  -7   1   5       20.86       19.61      1.17 o
  -6   1   5       15.90       15.88      1.05 o
  -5   1   5      122.74      150.65      3.13 o
  -4   1   5      318.13      309.57      5.43 o
  -3   1   5       92.87      100.78      1.92 o
  -2   1   5     1236.81     1201.97     22.60 o
  -1   1   5       87.10       96.41      2.29 o
   0   1   5     2405.48     2371.29     30.85 o
   1   1   5        3.31       -0.42      0.51 o
   2   1   5     1509.19     1609.17     22.17 o
   3   1   5     1366.58     1404.22     19.55 o
   4   1   5      483.52      470.55      9.95 o
   5   1   5      969.69     1027.01     17.68 o
   6   1   5      398.32      398.73      7.89 o
   7   1   5      183.85      175.32      4.52 o
   8   1   5       77.93       80.59      4.06 o
   9   1   5        0.08        2.56      1.36 o
  10   1   5       40.83       42.81      2.71 o
  11   1   5        8.79        7.00      1.81 o
  12   1   5       21.09       23.23      2.59 o
  13   1   5        3.68        4.41      2.06 o
  14   1   5        0.83        2.85      2.22 o
 -15   2   5        5.30        5.35      2.17 o
 -14   2   5       61.95       66.56      3.69 o
 -13   2   5        4.59        1.36      1.80 o
 -12   2   5       47.92       42.67      2.61 o
 -11   2   5        6.07        2.29      2.30 o
 -10   2   5      154.40      146.83      4.28 o
  -9   2   5      166.41      167.85      4.31 o
  -8   2   5       29.09       34.91      1.66 o
  -7   2   5       72.66       70.18      2.21 o
  -6   2   5       30.99       32.49      1.40 o
  -5   2   5       46.25       30.83      1.23 o
  -4   2   5       21.14       23.49      1.06 o
  -3   2   5      245.06      259.58      4.65 o
  -2   2   5     1254.80     1321.88     18.28 o
  -1   2   5     1222.78     1225.53     16.96 o
   0   2   5       29.59       38.19      1.20 o
   1   2   5        0.32        0.14      0.48 o
   2   2   5       32.13       33.35      1.21 o
   3   2   5      123.95      126.40      2.73 o
   4   2   5        0.10       -0.72      0.72 o
   5   2   5      217.84      216.93      4.58 o
   6   2   5       11.39        7.83      1.32 o
   7   2   5      349.85      335.49      7.54 o
   8   2   5      353.16      353.73      7.64 o
   9   2   5       30.50       29.86      2.42 o
  10   2   5       14.48       11.47      1.97 o
  11   2   5        1.33       -0.83      1.63 o
  12   2   5        0.04        0.54      1.84 o
  13   2   5        1.29        0.08      2.11 o
 -15   3   5       17.48       22.99      3.13 o
 -14   3   5        2.09        1.62      1.89 o
 -13   3   5        5.01        6.25      1.97 o
 -12   3   5        2.35        3.47      1.76 o
 -11   3   5        1.21        0.07      1.63 o
 -10   3   5        1.86       -1.84      2.44 o
  -9   3   5      377.86      399.36      7.25 o
  -8   3   5        3.94        1.13      1.24 o
  -7   3   5      383.23      413.35      7.49 o
  -6   3   5       15.66       17.85      1.12 o
  -5   3   5       17.90       22.93      1.11 o
  -4   3   5      351.92      328.55      5.87 o
  -3   3   5      381.32      413.27      8.26 o
  -2   3   5        2.21        0.56      0.71 o
  -1   3   5       48.53       47.14      1.49 o
   0   3   5        5.75        3.99      0.82 o
   1   3   5      225.69      234.64      4.80 o
   2   3   5      222.42      200.42      3.51 o
   3   3   5      313.19      303.64      5.57 o
   4   3   5       35.53       40.31      1.64 o
   5   3   5       50.13       52.15      1.97 o
   6   3   5       47.25       43.46      2.08 o
   7   3   5       14.60       16.73      1.69 o
   8   3   5        2.26        0.77      1.60 o
   9   3   5      170.39      169.90      5.02 o
  10   3   5       37.26       29.82      2.64 o
  11   3   5        2.25        3.08      1.93 o
  12   3   5        5.27        3.80      2.21 o
 -13   4   5       17.16       15.28      3.09 o
 -12   4   5        0.69       -1.55      1.87 o
 -11   4   5        0.18       -1.78      1.78 o
 -10   4   5       50.31       55.75      3.38 o
  -9   4   5        0.87       -1.36      1.36 o
  -8   4   5      202.00      227.73      5.96 o
  -7   4   5       35.99       34.85      1.75 o
  -6   4   5      337.95      353.25      7.16 o
  -5   4   5       84.36       91.16      2.68 o
  -4   4   5      191.56      171.96      3.51 o
  -3   4   5        1.15        1.01      0.83 o
  -2   4   5       23.30       31.14      1.84 o
  -1   4   5        2.93        0.49      1.35 o
   0   4   5      437.29      453.65      9.23 o
   1   4   5      353.49      361.21      6.96 o
   2   4   5       66.44       65.38      2.33 o
   3   4   5        9.28        9.52      1.41 o
   4   4   5        2.07        2.45      0.90 o
   5   4   5       14.82       21.28      1.48 o
   6   4   5      293.83      345.50      6.84 o
   7   4   5       30.14       25.89      2.20 o
   8   4   5        5.13        0.38      1.64 o
   9   4   5        0.14       -1.70      1.70 o
  10   4   5       10.48        9.45      2.34 o
  11   4   5        5.57        5.95      2.64 o
 -12   5   5        0.04       -1.20      2.21 o
 -11   5   5        5.51        6.08      2.44 o
 -10   5   5        0.34       -0.38      2.01 o
  -9   5   5        8.88       13.73      2.38 o
  -8   5   5       13.01        9.17      2.42 o
  -7   5   5      178.47      198.25      6.81 o
  -6   5   5        1.72       -1.63      1.63 o
  -5   5   5      165.05      189.24      5.07 o
  -4   5   5       47.38       50.95      3.24 o
  -3   5   5       63.74       58.18      2.48 o
  -2   5   5        6.78        3.56      1.28 o
  -1   5   5        4.07        5.86      1.59 o
   0   5   5       39.29       46.63      2.59 o
   1   5   5        1.97        5.83      1.58 o
   2   5   5      178.29      197.92      6.27 o
   3   5   5      101.82      130.94      5.03 o
   4   5   5      198.14      175.64      6.03 o
   5   5   5       12.33       12.82      2.79 o
   6   5   5        1.45       -0.65      1.59 o
   7   5   5        9.70        9.30      2.41 o
   8   5   5        3.39        0.79      2.00 o
   9   5   5        0.01       -0.25      2.24 o
  10   5   5        0.02       -2.17      2.17 o
 -10   6   5        2.34        0.79      2.41 o
  -9   6   5        1.68        0.02      2.35 o
  -8   6   5       12.87       18.15      2.92 o
  -7   6   5        0.00       -0.52      1.91 o
  -6   6   5       10.35        8.53      2.20 o
  -5   6   5       13.19        6.07      1.54 o
  -4   6   5       16.73       12.30      1.60 o
  -3   6   5        5.32        0.58      4.11 o
  -2   6   5        5.17       10.07      2.50 o
  -1   6   5      235.69      255.65      8.98 o
   0   6   5        6.55        1.10      3.19 o
   1   6   5        0.03        2.12      1.94 o
   2   6   5        6.65        5.45      2.51 o
   3   6   5       15.52       15.17      5.33 o
   4   6   5       21.52       23.88      2.55 o
   5   6   5        0.00       -1.37      2.51 o
   6   6   5        0.78        0.59      2.93 o
   7   6   5       10.31        7.26      3.61 o
   8   6   5        0.00        4.19      4.11 o
  -6   7   5        9.17       15.22      6.79 o
  -5   7   5        3.26       -1.88      2.78 o
  -4   7   5       17.57       11.87      3.87 o
  -3   7   5        1.53       -0.71      2.94 o
  -2   7   5        0.11       -4.13      4.13 o
  -1   7   5        0.01        4.32      3.33 o
   0   7   5       15.22       16.01      4.34 o
   1   7   5        0.61        3.72      3.26 o
   2   7   5        4.60        4.63      5.24 o
   3   7   5        0.49        6.27      5.18 o
   4   7   5        0.83       -0.45      5.11 o
 -16   0   6        1.16        3.85      3.64 o
 -14   0   6       38.34       47.39      4.42 o
 -12   0   6       17.81       19.04      2.94 o
 -10   0   6        3.77        0.73      1.79 o
  -8   0   6      892.57      858.96     23.24 o
  -6   0   6       38.95       21.40      1.43 o
  -4   0   6      790.14      768.44     23.66 o
  -2   0   6     5443.51     6523.32    228.86 o
   0   0   6     2590.11     3289.23     78.11 o
   2   0   6     2394.18     2661.49     77.58 o
   4   0   6       51.64       41.81      2.39 o
   6   0   6     2305.26     2253.17     57.45 o
   8   0   6      171.81      137.94      6.30 o
  10   0   6        1.78        2.15      2.21 o
  12   0   6        3.22        1.13      3.26 o
 -16   1   6        8.85        7.02      2.72 o
 -15   1   6       47.81       52.36      3.39 o
 -14   1   6       87.21       99.25      3.86 o
 -13   1   6       22.23       21.44      2.19 o
 -12   1   6        3.65        3.78      1.46 o
 -11   1   6        0.29       -1.08      1.17 o
 -10   1   6       41.10       35.77      2.06 o
  -9   1   6       54.21       49.09      2.14 o
  -8   1   6       44.93       55.61      2.15 o
  -7   1   6       47.22       42.60      1.66 o
  -6   1   6      348.67      367.01      6.51 o
  -5   1   6     2099.55     2127.62     37.97 o
  -4   1   6      813.60      856.43     15.89 o
  -3   1   6      560.18      584.74      9.45 o
  -2   1   6      131.40      157.80      3.93 o
  -1   1   6     4196.53     4290.14     63.78 o
   0   1   6      815.34      848.01     12.37 o
   1   1   6     2377.39     2469.91     33.64 o
   2   1   6        3.69        1.59      0.68 o
   3   1   6       28.98       22.58      1.30 o
   4   1   6       45.71       35.00      1.65 o
   5   1   6      386.42      394.83      7.79 o
   6   1   6      117.52      116.81      3.57 o
   7   1   6      398.75      407.57      8.32 o
   8   1   6       11.76       12.68      1.83 o
   9   1   6      249.61      244.33      6.56 o
  10   1   6       11.77       10.42      1.91 o
  11   1   6        0.01        6.34      1.86 o
  12   1   6       11.27        9.79      2.26 o
  13   1   6       17.47       16.47      2.57 o
 -15   2   6        2.00        3.93      2.14 o
 -14   2   6       78.86       87.49      4.15 o
 -13   2   6        4.47        5.89      2.66 o
 -12   2   6        0.10       -1.73      1.73 o
 -11   2   6      613.92      673.21     12.86 o
 -10   2   6       18.86       18.43      1.85 o
  -9   2   6        4.27        5.10      1.27 o
  -8   2   6       20.20       20.19      1.38 o
  -7   2   6       29.95       35.24      1.62 o
  -6   2   6      116.44      113.88      2.82 o
  -5   2   6        0.00       -0.78      0.78 o
  -4   2   6      463.08      460.18      7.75 o
  -3   2   6       70.53       62.62      2.02 o
  -2   2   6     2559.65     2613.69     39.77 o
  -1   2   6      856.45      827.17     12.35 o
   0   2   6        0.92        1.80      0.66 o
   1   2   6       96.36      121.97      2.79 o
   2   2   6        0.19       -0.53      0.62 o
   3   2   6      138.48      136.15      3.12 o
   4   2   6      145.64      148.04      3.51 o
   5   2   6        9.69       11.34      1.27 o
   6   2   6        0.05       -1.12      1.12 o
   7   2   6      118.60      110.65      4.32 o
   8   2   6      387.30      411.97      8.69 o
   9   2   6        1.91        2.28      1.65 o
  10   2   6       57.06       66.23      3.45 o
  11   2   6       83.05       82.27      4.85 o
  12   2   6        8.96       11.14      2.63 o
  13   2   6       12.09        4.53      2.64 o
 -15   3   6        0.15       -1.76      2.02 o
 -14   3   6        0.13        0.93      1.92 o
 -13   3   6        3.08        5.01      1.97 o
 -12   3   6       16.82       19.64      2.33 o
 -11   3   6       55.47       48.19      2.96 o
 -10   3   6      469.68      485.28     10.70 o
  -9   3   6        5.68        0.78      1.45 o
  -8   3   6      795.52      805.41     13.57 o
  -7   3   6       13.02       13.28      1.29 o
  -6   3   6       24.24       20.21      2.09 o
  -5   3   6      112.83      110.11      2.42 o
  -4   3   6      457.99      481.71      8.78 o
  -3   3   6        9.43        9.12      1.18 o
  -2   3   6      171.97      155.43      3.92 o
  -1   3   6        0.47       -0.64      0.64 o
   0   3   6      998.29      929.87     18.96 o
   1   3   6       21.19       16.85      1.04 o
   2   3   6       50.43       49.99      2.11 o
   3   3   6        5.85        4.84      0.86 o
   4   3   6        6.60        3.25      0.95 o
   5   3   6      143.40      148.96      3.70 o
   6   3   6       39.50       34.75      1.96 o
   7   3   6      195.10      212.47      5.88 o
   8   3   6      220.55      249.30      6.76 o
   9   3   6       27.66       31.65      2.69 o
  10   3   6        9.39        6.90      2.09 o
  11   3   6       38.96       39.49      3.12 o
  12   3   6       13.28       10.90      2.64 o
 -13   4   6        0.96       -1.40      2.14 o
 -12   4   6        4.06       -1.66      2.01 o
 -11   4   6       21.83       26.09      2.83 o
 -10   4   6        2.35       -0.32      1.87 o
  -9   4   6      265.40      280.87      7.80 o
  -8   4   6       20.78       15.82      2.04 o
  -7   4   6      471.25      488.74      8.70 o
  -6   4   6       39.41       34.47      1.96 o
  -5   4   6       60.05       49.47      1.98 o
  -4   4   6       63.49       61.68      2.10 o
  -3   4   6      573.56      615.56     11.13 o
  -2   4   6        2.82        1.26      1.55 o
  -1   4   6      645.90      629.35     12.34 o
   0   4   6        1.01        2.67      1.05 o
   1   4   6      235.05      205.23      4.70 o
   2   4   6       11.96       13.09      1.41 o
   3   4   6      394.62      394.00      7.25 o
   4   4   6      334.76      332.99      6.27 o
   5   4   6      273.89      289.22      5.98 o
   6   4   6        4.28        3.18      1.69 o
   7   4   6       13.86       20.13      2.10 o
   8   4   6       13.11        5.72      1.98 o
   9   4   6        4.70        0.95      2.10 o
  10   4   6        0.01       -2.10      2.10 o
  11   4   6       21.59       23.44      3.37 o
 -12   5   6        0.21       -2.06      2.20 o
 -11   5   6        0.00       -1.97      1.97 o
 -10   5   6       14.91       17.90      2.54 o
  -9   5   6        6.15        5.61      2.26 o
  -8   5   6       64.12       70.51      4.16 o
  -7   5   6        2.99        2.31      2.01 o
  -6   5   6       88.62       61.50      2.87 o
  -5   5   6       12.62        7.03      1.64 o
  -4   5   6        7.79       -1.81      1.84 o
  -3   5   6       11.32       12.07      3.22 o
  -2   5   6      194.66      189.08      6.16 o
  -1   5   6        4.80       -0.83      3.37 o
   0   5   6      981.78     1020.29     23.54 o
   1   5   6       11.23       22.06      5.15 o
   2   5   6        8.28        5.98      1.95 o
   3   5   6        4.82       -0.94      2.65 o
   4   5   6        2.06        4.32      1.99 o
   5   5   6        7.20        9.30      2.64 o
   6   5   6        0.08        0.69      1.54 o
   7   5   6        9.28        7.22      2.14 o
   8   5   6       32.78       36.17      5.41 o
   9   5   6        2.14        0.72      2.25 o
 -10   6   6        1.64       -2.30      3.50 o
  -9   6   6        9.55       10.13      2.97 o
  -8   6   6        0.06       -1.04      2.13 o
  -7   6   6        7.40        4.37      2.71 o
  -6   6   6        5.29        4.29      1.89 o
  -5   6   6       18.61       10.56      2.07 o
  -4   6   6        1.45       -1.47      1.47 o
  -3   6   6       55.29       68.44      3.07 o
  -2   6   6        1.15        3.51      1.45 o
  -1   6   6       22.07       33.33      2.10 o
   0   6   6        1.33       -1.65      1.77 o
   1   6   6       87.58       98.87      4.59 o
   2   6   6       14.98       18.61      2.92 o
   3   6   6       31.73       37.95      3.15 o
   4   6   6       10.37        5.28      3.05 o
   5   6   6        0.80        0.87      2.96 o
   6   6   6        6.43        2.86      3.82 o
   7   6   6       12.28       12.44      4.08 o
  -5   7   6        0.00        3.17      3.07 o
  -4   7   6        3.55        3.91      4.87 o
  -3   7   6        4.10        1.33      4.04 o
  -2   7   6        0.49       -2.60      2.60 o
  -1   7   6        0.11       -1.36      3.01 o
   0   7   6        2.01        8.21      3.68 o
   1   7   6        0.17        0.79      4.25 o
   2   7   6       12.20       23.93      6.86 o
   3   7   6       10.68        6.27      5.11 o
 -15   0   7        8.51        8.13      3.10 o
 -13   0   7        0.72       -0.20      2.19 o
 -11   0   7      153.61      128.72      6.13 o
  -9   0   7      700.09      686.67     16.25 o
  -7   0   7     3613.97     3746.89     80.10 o
  -5   0   7      978.47     1164.99     30.58 o
  -3   0   7        7.72        4.82      1.37 o
  -1   0   7     1465.79     1729.96     60.92 o
   1   0   7     1531.28     1785.20     55.32 o
   3   0   7     2652.65     2731.79     58.94 o
   5   0   7     1522.33     1465.59     38.15 o
   7   0   7      389.32      403.24     12.79 o
   9   0   7       30.45       28.64      4.32 o
  11   0   7       30.68       33.65      3.92 o
  13   0   7       43.03       56.30      5.45 o
 -16   1   7       90.78      101.06      5.30 o
 -15   1   7        3.93        6.93      2.15 o
 -14   1   7        1.48        0.76      1.64 o
 -13   1   7      162.80      184.42      5.25 o
 -12   1   7       40.64       34.04      2.26 o
 -11   1   7       34.20       34.24      2.13 o
 -10   1   7      520.60      524.71     10.14 o
  -9   1   7      105.91      106.50      3.56 o
  -8   1   7      356.43      328.23      6.65 o
  -7   1   7        5.51        5.35      0.92 o
  -6   1   7      195.71      203.01      4.42 o
  -5   1   7      411.35      430.12      8.64 o
  -4   1   7     1135.03     1146.91     20.94 o
  -3   1   7      483.00      503.09     13.36 o
  -2   1   7     1651.72     1740.62     43.72 o
  -1   1   7      684.63      739.54     13.07 o
   0   1   7      290.46      270.06      4.71 o
   1   1   7      678.22      735.89     11.23 o
   2   1   7      172.78      160.84      3.58 o
   3   1   7      227.63      229.14      4.65 o
   4   1   7     1435.12     1511.34     25.45 o
   5   1   7       71.42       74.26      2.78 o
   6   1   7      342.38      328.32      7.01 o
   7   1   7      146.71      153.13      4.74 o
   8   1   7       48.20       37.90      2.56 o
   9   1   7       12.67       13.55      2.09 o
  10   1   7       27.27       33.01      2.71 o
  11   1   7       30.31       37.61      2.91 o
  12   1   7       68.12       73.58      4.35 o
  13   1   7        4.29        8.23      2.48 o
 -15   2   7       16.64       23.20      2.77 o
 -14   2   7       86.44       86.44      4.57 o
 -13   2   7       42.05       41.91      2.95 o
 -12   2   7       43.07       53.42      3.90 o
 -11   2   7      319.65      337.77      7.56 o
 -10   2   7       64.16       70.22      2.94 o
  -9   2   7      106.52      106.98      3.42 o
  -8   2   7        1.84        1.02      0.96 o
  -7   2   7      317.17      328.97      6.20 o
  -6   2   7        0.15        0.08      0.81 o
  -5   2   7      380.92      375.09      7.01 o
  -4   2   7      238.50      252.00      4.68 o
  -3   2   7       76.28       75.04      2.10 o
  -2   2   7      247.21      265.35      4.62 o
  -1   2   7      274.20      259.80      5.22 o
   0   2   7      534.14      539.96      9.10 o
   1   2   7     2274.73     2503.05     38.47 o
   2   2   7       89.08       88.45      2.46 o
   3   2   7        0.62       -0.77      0.77 o
   4   2   7        0.07       -0.81      0.81 o
   5   2   7       13.92       10.29      1.27 o
   6   2   7       67.12       63.93      2.83 o
   7   2   7       17.06       11.46      1.85 o
   8   2   7      119.58      124.21      4.57 o
   9   2   7        0.02        2.32      1.74 o
  10   2   7      185.70      199.35      6.21 o
  11   2   7        1.90        2.42      1.93 o
  12   2   7       11.86        9.49      2.72 o
 -15   3   7        3.60        3.94      2.58 o
 -14   3   7        0.54        1.54      2.15 o
 -13   3   7       30.35       28.99      2.68 o
 -12   3   7        0.26        0.53      1.67 o
 -11   3   7       30.19       22.32      2.42 o
 -10   3   7        1.10       -1.80      1.80 o
  -9   3   7      301.67      321.54      7.09 o
  -8   3   7     1051.37     1034.77     17.00 o
  -7   3   7        4.48        3.23      1.11 o
  -6   3   7      111.15      104.07      3.07 o
  -5   3   7       16.34       16.60      1.33 o
  -4   3   7       18.19       23.46      1.68 o
  -3   3   7     1768.67     1881.03     31.16 o
  -2   3   7      257.62      270.83      5.59 o
  -1   3   7      109.64       95.65      3.01 o
   0   3   7       28.01       31.21      1.33 o
   1   3   7       23.82       27.92      1.46 o
   2   3   7      357.35      397.79      7.70 o
   3   3   7       39.99       47.24      1.81 o
   4   3   7       39.38       48.96      1.98 o
   5   3   7      116.88      103.80      3.17 o
   6   3   7       67.71       54.41      2.61 o
   7   3   7      381.34      360.40      8.56 o
   8   3   7        0.19        3.23      1.92 o
   9   3   7       51.09       40.77      3.27 o
  10   3   7        1.39        3.17      2.23 o
  11   3   7        6.08        5.57      2.24 o
  12   3   7        0.14       -2.10      2.10 o
 -13   4   7        4.18        3.95      2.29 o
 -12   4   7       57.94       59.23      3.78 o
 -11   4   7        4.01        1.11      2.06 o
 -10   4   7      109.80      111.05      7.72 o
  -9   4   7       61.84       69.86      3.58 o
  -8   4   7      120.14      112.86      4.07 o
  -7   4   7      100.07      118.62      3.59 o
  -6   4   7       41.83       45.80      2.11 o
  -5   4   7      161.79      154.26      3.73 o
  -4   4   7      769.18      778.74     13.90 o
  -3   4   7        1.95       -1.40      1.40 o
  -2   4   7      639.29      649.00     11.77 o
  -1   4   7       87.60       88.99      2.97 o
   0   4   7     1260.97     1314.45     24.18 o
   1   4   7       30.41       32.79      1.88 o
   2   4   7        6.45        7.10      1.42 o
   3   4   7       84.10       72.37      2.38 o
   4   4   7      281.22      270.83      5.64 o
   5   4   7      130.98      151.54      4.39 o
   6   4   7      154.16      152.50      5.18 o
   7   4   7       10.07        4.97      1.94 o
   8   4   7        3.06        1.38      2.10 o
   9   4   7        0.02       -2.08      2.08 o
  10   4   7        2.37        1.71      2.45 o
  11   4   7        4.00        1.30      4.04 o
 -12   5   7       10.30       12.77      2.74 o
 -11   5   7       26.15       30.19      3.30 o
 -10   5   7        4.31        2.29      1.80 o
  -9   5   7       17.72       16.67      2.65 o
  -8   5   7        0.67        0.37      2.05 o
  -7   5   7       19.94       11.26      2.40 o
  -6   5   7        4.46        2.95      1.66 o
  -5   5   7       35.85       30.74      2.47 o
  -4   5   7        7.74        3.25      1.67 o
  -3   5   7      556.57      563.68     11.52 o
  -2   5   7        0.01       -2.30      2.30 o
  -1   5   7      684.55      713.93     15.58 o
   0   5   7       37.66       51.86      3.41 o
   1   5   7      130.39      134.78      5.32 o
   2   5   7       62.11       58.42      3.51 o
   3   5   7       27.28       30.31      2.81 o
   4   5   7       17.35       19.57      3.02 o
   5   5   7       50.49       48.45      4.19 o
   6   5   7        1.10        4.16      2.29 o
   7   5   7        7.63       11.33      2.33 o
   8   5   7        0.35        0.75      2.13 o
   9   5   7        1.85        6.66      2.43 o
  -9   6   7        2.27        0.12      2.52 o
  -8   6   7        9.34        7.89      2.79 o
  -7   6   7       10.37        8.92      2.60 o
  -6   6   7       13.33       11.35      2.20 o
  -5   6   7       12.47       10.68      3.06 o
  -4   6   7        5.94        7.34      2.01 o
  -3   6   7        1.34        1.05      1.58 o
  -2   6   7      169.44      175.24      5.25 o
  -1   6   7        3.50        4.38      1.58 o
   0   6   7       15.51       17.41      3.12 o
   1   6   7        3.62        5.30      2.24 o
   2   6   7       11.53        6.30      3.05 o
   3   6   7        2.94        2.39      3.02 o
   4   6   7        1.28        4.57      3.11 o
   5   6   7        0.89        0.45      3.28 o
   6   6   7       12.28       13.98      5.38 o
  -5   7   7        6.97        2.84      6.29 o
  -4   7   7        1.03        1.14      2.95 o
  -3   7   7        0.17       -0.44      3.20 o
  -2   7   7        4.44        3.37      3.36 o
  -1   7   7        0.15       -0.69      2.90 o
   0   7   7        0.92        0.51      4.28 o
   1   7   7        6.63       10.28      5.62 o
   2   7   7        2.05       -2.67      4.11 o
 -16   0   8        4.38        6.07      4.18 o
 -14   0   8        8.91        6.52      2.76 o
 -12   0   8      163.85      154.04      6.59 o
 -10   0   8      327.23      305.85      8.41 o
  -8   0   8       82.26       98.13      3.57 o
  -6   0   8        0.02       -0.45      1.62 o
  -4   0   8     1013.82     1186.23     46.03 o
  -2   0   8     1061.04     1064.51     32.55 o
   0   0   8     1461.35     1646.12     95.81 o
   2   0   8     2309.41     2495.36     54.08 o
   4   0   8        0.65       -1.50      1.50 o
   6   0   8      128.22      116.44      5.92 o
   8   0   8       55.79       47.25      4.01 o
  10   0   8       34.96       30.24      3.76 o
  12   0   8        1.71        7.41      4.30 o
 -16   1   8        0.01        2.23      2.96 o
 -15   1   8        0.97        1.45      2.14 o
 -14   1   8        0.42       -0.64      1.73 o
 -13   1   8      215.17      229.49      6.65 o
 -12   1   8        0.46       -0.36      1.37 o
 -11   1   8       58.99       52.60      2.54 o
 -10   1   8      287.23      287.24      6.38 o
  -9   1   8      255.57      258.18      5.74 o
  -8   1   8      181.33      193.96      4.53 o
  -7   1   8       99.71       68.63      2.78 o
  -6   1   8       79.22       87.55      2.84 o
  -5   1   8      356.26      368.31      7.67 o
  -4   1   8     2118.85     2372.54     52.29 o
  -3   1   8      915.01     1007.42     24.81 o
  -2   1   8      242.67      220.77      5.19 o
  -1   1   8     3391.23     3464.44     61.33 o
   0   1   8     1095.38     1193.07     23.49 o
   1   1   8     1003.74     1029.30     16.46 o
   2   1   8      592.39      699.29     11.66 o
   3   1   8        0.07       -0.92      0.92 o
   4   1   8      123.81      128.77      3.69 o
   5   1   8        1.47        0.40      1.18 o
   6   1   8        0.03       -1.38      1.38 o
   7   1   8       69.04       61.44      2.99 o
   8   1   8        4.57        4.88      1.80 o
   9   1   8       78.56       83.92      5.43 o
  10   1   8        0.30        3.05      1.86 o
  11   1   8        5.92        6.05      2.16 o
  12   1   8        5.82        4.95      2.30 o
 -15   2   8       40.49       49.47      3.43 o
 -14   2   8        8.99       10.42      2.26 o
 -13   2   8       59.73       49.97      3.13 o
 -12   2   8       35.00       34.79      2.74 o
 -11   2   8       25.38       21.76      2.11 o
 -10   2   8      692.33      703.82     13.17 o
  -9   2   8      244.26      266.33      6.00 o
  -8   2   8      266.41      274.34      5.59 o
  -7   2   8       47.91       48.42      2.48 o
  -6   2   8       16.69       16.15      1.50 o
  -5   2   8        2.24        2.28      1.08 o
  -4   2   8      561.84      633.65     11.17 o
  -3   2   8      262.49      200.08      4.31 o
  -2   2   8     2314.80     2405.23     42.97 o
  -1   2   8      187.04      217.43      5.07 o
   0   2   8       87.47       86.13      3.24 o
   1   2   8      408.89      413.98      7.88 o
   2   2   8       14.08       11.20      1.13 o
   3   2   8      130.56      132.12      3.34 o
   4   2   8        0.07       -0.63      0.89 o
   5   2   8      134.84      156.95      4.24 o
   6   2   8      201.61      206.95      5.28 o
   7   2   8      216.18      214.54      6.34 o
   8   2   8       29.78       37.26      2.74 o
   9   2   8       13.30        7.45      2.05 o
  10   2   8       14.98       13.61      2.44 o
  11   2   8        3.37        0.30      1.97 o
  12   2   8        0.99        2.48      2.45 o
 -14   3   8       33.79       38.99      3.56 o
 -13   3   8        4.13        2.93      1.87 o
 -12   3   8        0.04       -1.53      1.59 o
 -11   3   8      154.49      153.06      5.78 o
 -10   3   8      151.56      147.25      4.99 o
  -9   3   8      185.90      190.09      5.08 o
  -8   3   8       98.57      109.16      3.71 o
  -7   3   8      166.37      160.86      3.87 o
  -6   3   8      869.34      872.91     15.20 o
  -5   3   8      336.25      337.78      7.19 o
  -4   3   8      782.04      815.66     14.17 o
  -3   3   8       35.36       28.38      1.34 o
  -2   3   8      201.43      197.33      4.10 o
  -1   3   8      173.55      191.67      3.93 o
   0   3   8      180.39      152.91      3.62 o
   1   3   8        0.02       -0.63      0.63 o
   2   3   8       43.10       48.12      2.02 o
   3   3   8      133.20      127.02      3.30 o
   4   3   8       89.34       85.26      2.82 o
   5   3   8      280.47      306.21      6.30 o
   6   3   8       15.95       13.51      2.07 o
   7   3   8       19.80       15.00      2.30 o
   8   3   8      150.52      178.61      5.76 o
   9   3   8        0.78        3.77      3.00 o
  10   3   8        6.69        3.30      2.34 o
  11   3   8        0.13       -2.06      2.06 o
 -13   4   8        7.04        4.36      2.35 o
 -12   4   8       10.40       10.47      2.63 o
 -11   4   8      139.63      153.04      5.76 o
 -10   4   8        6.66        5.48      2.06 o
  -9   4   8       10.42       15.19      2.25 o
  -8   4   8        1.50       -1.01      1.80 o
  -7   4   8      288.51      296.32      7.31 o
  -6   4   8       39.07       44.66      2.13 o
  -5   4   8       24.46       30.24      2.34 o
  -4   4   8      103.38       96.93      3.56 o
  -3   4   8      569.11      580.50     10.81 o
  -2   4   8       29.80       26.03      1.85 o
  -1   4   8       90.53       88.23      3.32 o
   0   4   8        0.34        3.72      1.36 o
   1   4   8       29.13       31.61      1.97 o
   2   4   8      130.84      116.79      3.27 o
   3   4   8       78.88       63.73      3.22 o
   4   4   8      101.50      100.19      3.45 o
   5   4   8      207.94      204.56      5.54 o
   6   4   8       60.02       76.18      3.66 o
   7   4   8        1.44        1.05      1.77 o
   8   4   8        7.25        6.80      2.29 o
   9   4   8        0.12        0.34      2.05 o
  10   4   8        0.07       -2.04      2.04 o
 -12   5   8       18.54       20.61      3.00 o
 -11   5   8        1.21        1.98      2.23 o
 -10   5   8        2.14       -0.60      1.99 o
  -9   5   8        2.50       -1.10      2.00 o
  -8   5   8        3.91        1.75      3.80 o
  -7   5   8       16.50       14.46      2.63 o
  -6   5   8       29.41       29.45      2.62 o
  -5   5   8       20.81       25.41      2.39 o
  -4   5   8       99.88      112.67      4.03 o
  -3   5   8        6.63        6.46      2.05 o
  -2   5   8        6.03        7.13      2.12 o
  -1   5   8       16.87       32.92      2.72 o
   0   5   8        1.20       -0.22      2.02 o
   1   5   8      112.37       94.23      4.48 o
   2   5   8       43.73       39.29      3.76 o
   3   5   8      110.89      135.84      8.80 o
   4   5   8       38.17       30.06      3.62 o
   5   5   8        2.92        4.40      2.76 o
   6   5   8       41.72       45.03      3.90 o
   7   5   8        1.46       -0.07      2.03 o
   8   5   8        0.27        0.42      2.16 o
  -9   6   8        0.50       -2.23      2.50 o
  -8   6   8       22.33       25.07      3.52 o
  -7   6   8        2.01        3.58      2.46 o
  -6   6   8       14.37       11.83      2.33 o
  -5   6   8       39.26       48.24      3.35 o
  -4   6   8        1.73        2.14      1.86 o
  -3   6   8        4.96        5.96      2.01 o
  -2   6   8       51.23       46.50      3.37 o
  -1   6   8        0.44       -2.11      2.11 o
   0   6   8        3.24        2.66      3.03 o
   1   6   8        0.95        3.34      3.60 o
   2   6   8       24.06       33.14      5.62 o
   3   6   8       30.60       42.53      8.04 o
   4   6   8        0.29        4.23      3.27 o
   5   6   8        1.69       -0.57      5.23 o
   6   6   8        8.19       10.63      7.90 o
  -4   7   8        0.00       -0.38      1.69 o
  -3   7   8        1.26       -1.17      2.19 o
  -2   7   8        4.64        9.13      3.87 o
  -1   7   8       19.05       19.95      6.24 o
   0   7   8        3.33        6.17      5.04 o
   1   7   8        0.20        5.42      5.00 o
 -15   0   9       37.14       32.03      4.60 o
 -13   0   9      172.60      174.74      8.05 o
 -11   0   9       79.23       81.85      3.60 o
  -9   0   9       10.60        6.66      2.06 o
  -7   0   9      721.75      758.99     26.07 o
  -5   0   9       13.87       -0.46      3.72 o
  -3   0   9      772.22      811.11     52.75 o
  -1   0   9      909.55     1016.44     26.72 o
   1   0   9     1670.71     1785.83     45.64 o
   3   0   9      172.93      171.55      6.60 o
   5   0   9     1274.72     1407.97     37.20 o
   7   0   9        2.63        4.30      2.37 o
   9   0   9       57.22       74.78      5.10 o
  11   0   9        1.17       -2.56      2.56 o
 -16   1   9       27.17       33.18      3.66 o
 -15   1   9       19.82       23.25      3.11 o
 -14   1   9       15.38       19.27      2.82 o
 -13   1   9        5.96        5.93      1.69 o
 -12   1   9       45.24       51.20      2.62 o
 -11   1   9      109.44      111.94      3.68 o
 -10   1   9      164.32      165.64      4.41 o
  -9   1   9      265.76      278.95      6.13 o
  -8   1   9       95.40       96.22      2.99 o
  -7   1   9      134.52      138.39      4.25 o
  -6   1   9       15.30       14.37      1.45 o
  -5   1   9       42.11       38.53      2.17 o
  -4   1   9       46.45       66.40      3.22 o
  -3   1   9        0.41       -1.08      1.08 o
  -2   1   9     2509.51     2419.86     43.33 o
  -1   1   9      130.60      157.74      4.21 o
   0   1   9      542.13      565.35     11.23 o
   1   1   9       12.62       20.63      1.34 o
   2   1   9      197.15      226.13      4.78 o
   3   1   9       74.43       60.22      2.40 o
   4   1   9        0.60       -1.04      1.04 o
   5   1   9       45.56       43.33      2.47 o
   6   1   9      267.25      282.28      7.06 o
   7   1   9       37.12       32.70      2.71 o
   8   1   9       64.92       56.12      3.16 o
   9   1   9        3.91        6.71      2.01 o
  10   1   9       13.08       10.31      2.22 o
  11   1   9       11.65        9.57      2.40 o
  12   1   9        0.10        0.00      2.22 o
 -15   2   9        5.26        5.86      2.54 o
 -14   2   9        3.24        0.46      1.80 o
 -13   2   9        1.49        1.42      1.76 o
 -12   2   9      214.23      223.83      6.42 o
 -11   2   9        6.69        5.67      1.65 o
 -10   2   9       20.76       23.62      1.97 o
  -9   2   9      174.88      184.56      4.73 o
  -8   2   9      205.24      226.46      4.91 o
  -7   2   9       21.84       20.76      1.69 o
  -6   2   9       84.76       72.16      2.58 o
  -5   2   9      475.62      490.78     10.02 o
  -4   2   9      118.21      106.43      2.98 o
  -3   2   9      473.94      477.62      8.87 o
  -2   2   9       65.97       64.58      2.56 o
  -1   2   9      107.40      138.21      3.91 o
   0   2   9      437.61      479.69      9.81 o
   1   2   9      238.38      219.81      4.99 o
   2   2   9        0.84       -0.33      0.87 o
   3   2   9       31.40       23.91      1.53 o
   4   2   9       63.63       49.50      2.16 o
   5   2   9       14.80        9.65      1.64 o
   6   2   9       24.88       21.69      2.01 o
   7   2   9        2.74       -0.65      1.66 o
   8   2   9       11.33       11.13      2.18 o
   9   2   9        0.20       -1.72      1.72 o
  10   2   9        0.24        2.91      2.05 o
  11   2   9       14.78       10.36      2.87 o
 -14   3   9        0.61       -0.74      2.11 o
 -13   3   9       10.26       14.20      2.34 o
 -12   3   9       22.23       19.81      2.37 o
 -11   3   9       67.03       72.20      3.51 o
 -10   3   9       18.87       10.47      2.59 o
  -9   3   9      212.42      232.93      6.33 o
  -8   3   9       49.45       49.12      2.23 o
  -7   3   9        5.90        5.29      1.35 o
  -6   3   9      226.00      221.29      4.89 o
  -5   3   9      101.64       85.37      2.93 o
  -4   3   9      135.68      142.76      3.34 o
  -3   3   9       76.30       71.18      2.46 o
  -2   3   9       21.75       19.09      1.32 o
  -1   3   9      165.45      168.40      3.95 o
   0   3   9       41.83       40.99      2.27 o
   1   3   9       86.75       75.63      2.67 o
   2   3   9       42.56       39.11      2.01 o
   3   3   9       19.83       15.71      1.50 o
   4   3   9       27.16       25.83      1.87 o
   5   3   9        8.90        7.43      1.76 o
   6   3   9        0.29       -1.51      1.51 o
   7   3   9       19.82       18.55      2.41 o
   8   3   9       58.25       55.84      3.32 o
   9   3   9       52.45       58.37      3.85 o
  10   3   9       16.26       13.76      3.59 o
  11   3   9        9.29        8.81      2.65 o
 -13   4   9       23.51       30.29      3.27 o
 -12   4   9        0.29       -0.28      2.05 o
 -11   4   9        8.66       13.75      2.46 o
 -10   4   9       35.70       34.37      2.91 o
  -9   4   9       43.10       43.61      3.01 o
  -8   4   9      203.12      215.51      6.54 o
  -7   4   9      376.56      359.37      9.12 o
  -6   4   9       67.50       72.74      3.44 o
  -5   4   9       32.04       28.59      2.09 o
  -4   4   9        8.39        9.62      1.91 o
  -3   4   9      164.86      163.23      5.59 o
  -2   4   9       12.06       12.11      1.80 o
  -1   4   9        0.70       -1.18      1.18 o
   0   4   9      112.92      122.72      4.91 o
   1   4   9       10.78        9.42      2.11 o
   2   4   9      177.12      193.56      4.68 o
   3   4   9       14.12        4.54      1.86 o
   4   4   9        6.83       -0.22      1.85 o
   5   4   9       57.87       47.53      3.28 o
   6   4   9       61.92       70.82      4.00 o
   7   4   9        5.31        4.63      2.01 o
   8   4   9        5.69        7.37      2.21 o
   9   4   9        0.07        0.61      2.13 o
 -11   5   9        8.62       12.01      2.57 o
 -10   5   9       14.91        7.87      2.69 o
  -9   5   9       25.89       30.65      3.69 o
  -8   5   9        0.55       -0.46      1.98 o
  -7   5   9      116.51      134.99      5.90 o
  -6   5   9        7.70        8.11      1.92 o
  -5   5   9        9.61       11.21      2.03 o
  -4   5   9       36.26       29.24      3.00 o
  -3   5   9       89.27       95.34      4.70 o
  -2   5   9      243.91      248.49      9.36 o
  -1   5   9       43.85       60.22      4.52 o
   0   5   9       18.13       17.59      4.70 o
   1   5   9        2.06        0.24      2.26 o
   2   5   9        5.87        1.62      2.35 o
   3   5   9       21.98       23.37      3.43 o
   4   5   9        9.75        7.12      2.80 o
   5   5   9       46.89       41.02      3.16 o
   6   5   9        3.09        1.75      2.45 o
   7   5   9        2.33        0.12      2.28 o
   8   5   9        1.39        1.26      2.69 o
  -9   6   9        1.25        0.45      3.29 o
  -8   6   9        7.64       12.54      4.49 o
  -7   6   9        7.06        4.81      2.74 o
  -6   6   9        2.10       -0.80      1.91 o
  -5   6   9       50.66       46.40      3.42 o
  -4   6   9        0.00       -0.04      2.08 o
  -3   6   9       29.70       29.61      2.88 o
  -2   6   9        0.28       -1.47      3.78 o
  -1   6   9        0.20       -2.65      2.65 o
   0   6   9        8.88        3.48      3.94 o
   1   6   9       12.48       14.15      3.68 o
   2   6   9        2.05        0.93      2.88 o
   3   6   9        4.71        3.02      3.30 o
   4   6   9        4.09       10.40      4.64 o
   5   6   9        2.62        4.59      3.63 o
  -3   7   9        0.04       -2.19      2.71 o
  -2   7   9        9.28        6.18      2.59 o
  -1   7   9        1.87        4.01      3.02 o
 -16   0  10        5.83        9.65      4.51 o
 -14   0  10        4.87        1.44      2.70 o
 -12   0  10      104.29      113.98      6.12 o
 -10   0  10       18.73       20.21      2.79 o
  -8   0  10       94.17       73.61      5.46 o
  -6   0  10      180.94      278.04     20.02 o
  -4   0  10     1337.26     1515.42     57.23 o
  -2   0  10     2309.18     2538.86     79.55 o
   0   0  10      110.38      117.38      6.33 o
   2   0  10       49.10       54.17      4.95 o
   4   0  10       65.34       47.48      3.93 o
   6   0  10      570.08      554.97     16.82 o
   8   0  10        6.26        7.24      2.70 o
  10   0  10        1.09       -1.32      2.69 o
 -15   1  10        1.34        1.17      2.24 o
 -14   1  10       10.03        8.71      2.38 o
 -13   1  10       15.19       16.32      2.30 o
 -12   1  10        2.52        3.78      1.45 o
 -11   1  10        4.65        2.86      1.30 o
 -10   1  10       13.53       13.34      1.59 o
  -9   1  10       38.00       37.24      2.00 o
  -8   1  10        0.08       -1.04      1.16 o
  -7   1  10       40.79       45.37      2.39 o
  -6   1  10       12.73        4.71      1.70 o
  -5   1  10      701.63      720.35     15.61 o
  -4   1  10      397.50      423.42      9.89 o
  -3   1  10      191.38      151.92      4.68 o
  -2   1  10        2.70        1.87      1.39 o
  -1   1  10     1225.26     1291.52     23.92 o
   0   1  10       38.27       28.67      1.89 o
   1   1  10      317.00      316.70      6.14 o
   2   1  10       14.82       15.23      1.49 o
   3   1  10      531.72      549.58     11.32 o
   4   1  10        7.72        7.29      1.57 o
   5   1  10       77.64       68.75      3.13 o
   6   1  10       14.20        8.02      1.95 o
   7   1  10       76.32       72.96      3.49 o
   8   1  10       28.35       32.18      2.72 o
   9   1  10       13.65       12.91      2.22 o
  10   1  10        2.51       -1.70      2.18 o
  11   1  10        1.34       -1.67      2.07 o
 -15   2  10        0.01       -0.88      2.14 o
 -14   2  10        5.35        5.94      2.42 o
 -13   2  10        5.67        4.50      1.90 o
 -12   2  10       48.92       49.51      3.29 o
 -11   2  10       47.76       54.60      3.04 o
 -10   2  10        9.25        6.18      1.55 o
  -9   2  10       18.20       21.85      1.80 o
  -8   2  10        3.97        2.88      1.20 o
  -7   2  10        1.79       -0.48      1.09 o
  -6   2  10      297.47      304.67      6.98 o
  -5   2  10      221.53      232.66      4.98 o
  -4   2  10      140.64      147.28      5.12 o
  -3   2  10      249.07      261.99      6.27 o
  -2   2  10      604.97      596.08     11.91 o
  -1   2  10      725.75      742.84     14.46 o
   0   2  10        9.33       10.11      1.46 o
   1   2  10      144.19      141.03      3.86 o
   2   2  10       55.08       57.73      2.20 o
   3   2  10        3.04        4.97      1.20 o
   4   2  10       61.50       60.18      2.71 o
   5   2  10       10.49        6.28      1.55 o
   6   2  10       40.45       35.51      2.59 o
   7   2  10        0.31       -1.13      1.71 o
   8   2  10       28.15       24.13      2.61 o
   9   2  10        1.89        0.54      1.97 o
  10   2  10       19.71       18.91      2.68 o
  11   2  10       15.47       10.55      2.81 o
 -14   3  10        1.51       -1.05      2.21 o
 -13   3  10        0.10       -1.88      1.88 o
 -12   3  10        1.81       -1.64      1.77 o
 -11   3  10        2.89        4.49      1.87 o
 -10   3  10      405.39      458.80     10.40 o
  -9   3  10      330.69      342.34      8.27 o
  -8   3  10       31.34       25.36      1.97 o
  -7   3  10       62.59       59.96      3.38 o
  -6   3  10        1.13        1.81      0.96 o
  -5   3  10        3.44        1.43      0.97 o
  -4   3  10      236.26      246.21      5.37 o
  -3   3  10       83.04       85.35      3.91 o
  -2   3  10      155.38      143.01      4.05 o
  -1   3  10        6.10        8.60      1.37 o
   0   3  10      256.35      241.50      7.37 o
   1   3  10       22.75       24.15      1.76 o
   2   3  10      274.98      280.60      6.26 o
   3   3  10       23.58       23.90      1.78 o
   4   3  10       92.92      102.99      3.88 o
   5   3  10       16.59       18.54      2.16 o
   6   3  10        5.84        0.25      1.78 o
   7   3  10       80.35       64.10      3.51 o
   8   3  10        5.30        3.57      2.30 o
   9   3  10        0.20       -0.08      2.24 o
  10   3  10        0.48        3.71      2.46 o
 -13   4  10       36.85       45.19      3.73 o
 -12   4  10        3.17        0.79      2.12 o
 -11   4  10       34.26       35.84      3.08 o
 -10   4  10       32.89       28.90      2.82 o
  -9   4  10      103.74      120.62      4.83 o
  -8   4  10        4.03        0.99      2.11 o
  -7   4  10      265.00      271.78      7.48 o
  -6   4  10       81.40       84.62      4.10 o
  -5   4  10       14.77       14.19      2.31 o
  -4   4  10      297.64      284.22      7.63 o
  -3   4  10       12.12       15.17      1.90 o
  -2   4  10        0.97       -1.94      1.94 o
  -1   4  10      339.22      295.61      7.74 o
   0   4  10       38.82       44.13      2.80 o
   1   4  10        1.60       -1.88      1.88 o
   2   4  10       84.83       83.11      3.64 o
   3   4  10        0.91       -1.21      1.67 o
   4   4  10       12.65        1.77      2.61 o
   5   4  10       10.33       13.37      2.57 o
   6   4  10       12.17       12.48      2.76 o
   7   4  10        3.15        5.96      2.46 o
   8   4  10        0.07        0.60      2.42 o
   9   4  10        0.41       -2.07      2.16 o
 -11   5  10        0.27       -1.49      2.25 o
 -10   5  10       39.33       42.45      3.86 o
  -9   5  10        0.70        0.04      2.18 o
  -8   5  10       36.90       42.73      3.67 o
  -7   5  10        0.62        1.28      1.60 o
  -6   5  10       41.71       36.84      2.77 o
  -5   5  10        3.78        0.12      1.94 o
  -4   5  10        3.71        2.90      2.08 o
  -3   5  10        4.14        3.60      2.26 o
  -2   5  10       42.35       55.17      4.43 o
  -1   5  10       18.60       20.71      3.40 o
   0   5  10       15.97       16.78      3.32 o
   1   5  10        0.02       -1.40      2.22 o
   2   5  10       12.73       12.32      2.95 o
   3   5  10        7.96        1.94      2.66 o
   4   5  10        0.25       -0.55      2.63 o
   5   5  10        1.23       -1.76      2.18 o
   6   5  10        1.02       -0.12      2.82 o
   7   5  10        0.17       -0.56      2.78 o
  -8   6  10       16.11       12.82      3.24 o
  -7   6  10        1.55        2.77      2.49 o
  -6   6  10        1.26        0.93      1.96 o
  -5   6  10        0.01        2.09      2.02 o
  -4   6  10        0.66        3.13      1.93 o
  -3   6  10        0.91        0.15      2.24 o
  -2   6  10        0.06       -3.21      3.38 o
  -1   6  10        0.30        3.11      3.86 o
   0   6  10        8.63        9.99      5.50 o
   1   6  10        7.04       11.32      3.57 o
   2   6  10        3.28        5.45      3.44 o
   3   6  10        8.52       11.64      3.94 o
   4   6  10        0.89        1.82      3.77 o
 -15   0  11       32.24       33.22      5.98 o
 -13   0  11       28.60       23.07      3.62 o
 -11   0  11       28.35       26.21      4.31 o
  -9   0  11      344.09      329.57     13.99 o
  -7   0  11     1306.82     1395.85     45.85 o
  -5   0  11       42.24       38.64      5.30 o
  -3   0  11        0.15       -0.80      1.67 o
  -1   0  11        0.44        1.94      1.81 o
   1   0  11       94.04       90.02      5.38 o
   3   0  11      106.70       72.99      4.35 o
   5   0  11      308.61      323.94     11.17 o
   7   0  11       62.15       57.53      4.58 o
   9   0  11        0.09       -2.30      2.50 o
  11   0  11        2.26       -3.19      4.46 o
 -15   1  11        0.47        2.80      2.24 o
 -14   1  11        7.13        5.93      2.32 o
 -13   1  11       36.57       40.25      3.34 o
 -12   1  11        0.12        0.46      1.70 o
 -11   1  11       61.33       66.55      2.83 o
 -10   1  11      179.20      182.62      4.78 o
  -9   1  11       28.24       32.63      1.93 o
  -8   1  11      398.12      385.22      9.32 o
  -7   1  11      173.96      183.73      6.44 o
  -6   1  11      239.35      226.71      7.19 o
  -5   1  11       15.55       14.60      2.06 o
  -4   1  11      108.22      110.60      4.20 o
  -3   1  11      444.10      521.42     12.27 o
  -2   1  11       15.50       19.56      2.29 o
  -1   1  11       36.17       45.28      2.28 o
   0   1  11        1.05        0.26      1.22 o
   1   1  11        6.49        7.04      1.47 o
   2   1  11       61.14       54.74      2.90 o
   3   1  11       16.55       15.33      1.80 o
   4   1  11      248.17      244.47      6.37 o
   5   1  11        2.34        0.49      1.49 o
   6   1  11       37.86       30.18      3.48 o
   7   1  11        0.07       -1.43      1.65 o
   8   1  11       29.58       25.25      2.60 o
   9   1  11        0.71       -0.81      1.80 o
  10   1  11        0.49       -1.96      1.96 o
  11   1  11        3.79        4.30      2.40 o
 -15   2  11        3.64        0.16      2.25 o
 -14   2  11        3.73        8.81      2.64 o
 -13   2  11        6.11        2.95      2.14 o
 -12   2  11      105.19      120.09      4.52 o
 -11   2  11       91.87       93.84      4.08 o
 -10   2  11       24.24       21.52      1.99 o
  -9   2  11       17.93       16.15      1.77 o
  -8   2  11      130.67      126.95      4.14 o
  -7   2  11       33.34       33.27      1.97 o
  -6   2  11       98.79      110.91      3.73 o
  -5   2  11      487.28      458.32      9.48 o
  -4   2  11      486.41      465.42      8.93 o
  -3   2  11       42.31       45.99      2.32 o
  -2   2  11        2.23        0.80      1.18 o
  -1   2  11        1.05        0.60      1.17 o
   0   2  11      151.45      144.28      4.34 o
   1   2  11       36.75       47.66      2.23 o
   2   2  11        9.91       10.94      1.48 o
   3   2  11        5.18        3.10      1.27 o
   4   2  11        0.05       -1.14      1.14 o
   5   2  11       18.16       15.61      2.06 o
   6   2  11        0.09        0.46      1.55 o
   7   2  11       35.73       36.11      3.00 o
   8   2  11        0.88       -0.13      1.89 o
   9   2  11       15.88       17.79      2.60 o
  10   2  11       11.54        6.35      2.34 o
 -14   3  11        2.29       -0.61      2.64 o
 -13   3  11        1.75       -0.65      2.05 o
 -12   3  11       73.19       76.62      4.15 o
 -11   3  11       50.38       49.00      3.06 o
 -10   3  11       25.54       26.00      2.46 o
  -9   3  11      827.61      839.27     16.87 o
  -8   3  11       89.24       92.27      3.68 o
  -7   3  11       94.54      100.63      5.10 o
  -6   3  11       65.89       56.25      2.62 o
  -5   3  11        5.68        5.49      1.22 o
  -4   3  11        7.16        2.33      1.20 o
  -3   3  11      211.13      187.29      4.90 o
  -2   3  11        4.14       -1.27      1.48 o
  -1   3  11      424.87      420.36      9.04 o
   0   3  11        0.43       -0.24      1.43 o
   1   3  11       17.59       10.06      1.54 o
   2   3  11        0.32       -1.23      1.23 o
   3   3  11        5.35        5.32      1.85 o
   4   3  11        4.88        7.64      1.81 o
   5   3  11        3.73       -1.60      1.60 o
   6   3  11       27.71       24.40      2.59 o
   7   3  11       32.07       33.53      3.47 o
   8   3  11        2.77        1.92      2.32 o
   9   3  11        0.25       -1.56      2.45 o
 -13   4  11        0.64        0.29      2.16 o
 -12   4  11      110.94      132.30      5.65 o
 -11   4  11        0.05        2.19      1.94 o
 -10   4  11        3.31        4.88      2.03 o
  -9   4  11       31.75       36.00      3.36 o
  -8   4  11       27.50       20.44      2.36 o
  -7   4  11       10.16       10.20      2.32 o
  -6   4  11      261.00      245.48      7.72 o
  -5   4  11       53.33       41.15      3.12 o
  -4   4  11      509.86      502.70     15.18 o
  -3   4  11      123.64      104.95      5.47 o
  -2   4  11      131.52      127.77      6.21 o
  -1   4  11       35.62       35.20      5.58 o
   0   4  11       95.72       80.79      3.74 o
   1   4  11        0.35       -0.73      1.98 o
   2   4  11       28.56       29.24      2.54 o
   3   4  11        3.98        3.86      2.48 o
   4   4  11       20.22       22.73      3.59 o
   5   4  11       22.35       21.48      3.53 o
   6   4  11       10.33       16.07      2.79 o
   7   4  11        0.83        3.98      2.53 o
   8   4  11        4.23        6.18      2.84 o
 -11   5  11        2.91        6.78      2.71 o
 -10   5  11        1.46        3.52      2.49 o
  -9   5  11       28.66       26.45      4.15 o
  -8   5  11        0.14       -1.01      2.12 o
  -7   5  11        0.00       -1.99      1.99 o
  -6   5  11        0.99        0.11      1.58 o
  -5   5  11        3.03        3.94      2.09 o
  -4   5  11       69.79       73.34      6.71 o
  -3   5  11        5.45        1.08      2.58 o
  -2   5  11       55.31       64.83      4.78 o
  -1   5  11      197.79      223.27      9.07 o
   0   5  11        0.01        1.36      2.50 o
   1   5  11        9.71       11.48      2.93 o
   2   5  11        0.07       -0.54      2.41 o
   3   5  11        0.05        2.31      2.49 o
   4   5  11        1.41        2.10      2.75 o
   5   5  11       10.41        6.69      2.72 o
   6   5  11        1.47        4.28      2.84 o
  -8   6  11        0.70       -2.11      2.63 o
  -7   6  11        1.92        0.17      2.57 o
  -6   6  11        0.90        0.08      2.43 o
  -5   6  11        6.23        4.43      2.39 o
  -4   6  11        0.03        1.19      1.88 o
  -3   6  11        4.12        1.35      2.85 o
  -2   6  11       13.96       17.09      7.13 o
  -1   6  11        3.66        7.12      3.50 o
   0   6  11       17.20       12.77      3.80 o
   1   6  11       13.49       20.74      4.43 o
   2   6  11        2.58        4.69      3.54 o
   3   6  11        3.76       -0.15      3.26 o
 -14   0  12        0.05        0.71      2.44 o
 -12   0  12      173.96      160.17      7.70 o
 -10   0  12      433.64      416.96     13.66 o
  -8   0  12      530.82      482.55     18.72 o
  -6   0  12      214.70      201.96      9.84 o
  -4   0  12       11.95       11.67      2.83 o
  -2   0  12      544.76      595.05     21.24 o
   0   0  12      138.98      139.66      9.19 o
   2   0  12       58.79       68.17      4.20 o
   4   0  12        6.25       -0.48      2.45 o
   6   0  12      111.79      106.59      6.06 o
   8   0  12       13.56       14.12      3.31 o
  10   0  12       16.62       15.93      3.82 o
 -15   1  12        0.81        0.00      2.21 o
 -14   1  12       34.41       31.90      3.31 o
 -13   1  12        1.34       -1.77      1.77 o
 -12   1  12       27.58       25.03      2.55 o
 -11   1  12      183.32      179.76      5.71 o
 -10   1  12       23.99       24.15      2.19 o
  -9   1  12      263.69      241.82      8.15 o
  -8   1  12       89.92       73.06      4.12 o
  -7   1  12      495.75      489.21     13.19 o
  -6   1  12      115.17      102.00      4.91 o
  -5   1  12        1.67       -1.58      1.58 o
  -4   1  12      281.97      287.94      8.61 o
  -3   1  12      277.69      287.91      8.53 o
  -2   1  12      275.31      286.65      8.45 o
  -1   1  12       33.92       38.48      2.72 o
   0   1  12        0.04        0.64      1.49 o
   1   1  12       58.68       71.58      3.29 o
   2   1  12       23.62       29.51      2.19 o
   3   1  12      117.05      116.71      4.21 o
   4   1  12        6.97        8.15      1.80 o
   5   1  12        2.65        1.88      1.68 o
   6   1  12        7.59        5.47      2.21 o
   7   1  12        9.27       11.61      2.17 o
   8   1  12        0.28       -1.74      1.78 o
   9   1  12        0.78       -1.78      1.78 o
  10   1  12        0.57       -0.54      2.06 o
 -15   2  12       12.15       11.65      3.31 o
 -14   2  12        9.34        8.01      2.62 o
 -13   2  12       34.45       35.51      3.38 o
 -12   2  12        1.72       -2.90      2.90 o
 -11   2  12      105.02       95.62      3.97 o
 -10   2  12      123.45      117.82      4.38 o
  -9   2  12      102.24      111.92      4.73 o
  -8   2  12       90.01       90.74      3.85 o
  -7   2  12       26.57       19.67      2.23 o
  -6   2  12      138.36      133.57      4.77 o
  -5   2  12      171.52      157.52      4.31 o
  -4   2  12       53.96       54.51      2.22 o
  -3   2  12       76.57       65.95      2.80 o
  -2   2  12       10.49        9.23      1.53 o
  -1   2  12       21.43       19.30      1.84 o
   0   2  12      365.92      377.15      8.49 o
   1   2  12       19.54       20.07      1.77 o
   2   2  12        4.34        0.72      1.34 o
   3   2  12       63.76       67.86      3.94 o
   4   2  12        7.87        9.20      1.86 o
   5   2  12        6.55        8.68      1.89 o
   6   2  12        8.84        9.42      2.09 o
   7   2  12       29.80       29.73      2.77 o
   8   2  12        2.34        0.80      1.91 o
   9   2  12        9.80       11.50      2.47 o
  10   2  12        2.04        0.74      2.44 o
 -14   3  12       10.49       12.02      3.40 o
 -13   3  12       11.20        5.18      2.52 o
 -12   3  12        0.07       -1.82      2.07 o
 -11   3  12       74.84       73.80      4.00 o
 -10   3  12       18.04       16.10      2.15 o
  -9   3  12       24.19       27.45      2.40 o
  -8   3  12      142.22      138.21      5.11 o
  -7   3  12       12.90        8.74      2.01 o
  -6   3  12      350.37      351.38      7.81 o
  -5   3  12        0.29       -0.71      1.08 o
  -4   3  12      299.93      285.98      6.20 o
  -3   3  12       54.09       47.69      2.23 o
  -2   3  12      106.62      102.82      3.29 o
  -1   3  12        4.84        1.13      1.35 o
   0   3  12        7.19        9.27      1.62 o
   1   3  12        0.01       -1.47      1.47 o
   2   3  12       15.58       10.59      1.99 o
   3   3  12       67.75       73.57      3.68 o
   4   3  12      118.26      118.17      4.42 o
   5   3  12        0.15        0.14      1.84 o
   6   3  12      108.01      114.24      6.29 o
   7   3  12       40.89       46.11      3.64 o
   8   3  12       26.03       24.28      3.47 o
   9   3  12        0.22       -1.29      2.52 o
 -12   4  12        0.03        0.85      2.26 o
 -11   4  12       21.05       17.84      2.78 o
 -10   4  12        6.64        3.15      2.03 o
  -9   4  12        0.17        2.73      1.83 o
  -8   4  12        0.33       -1.90      1.90 o
  -7   4  12       18.82       19.81      2.64 o
  -6   4  12       28.21       25.87      2.57 o
  -5   4  12       11.01        4.60      2.41 o
  -4   4  12      109.43      103.37      7.52 o
  -3   4  12      407.32      412.99     13.26 o
  -2   4  12        0.84       -2.63      2.63 o
  -1   4  12      333.42      320.06     11.19 o
   0   4  12       18.35       10.34      2.07 o
   1   4  12        0.71       -1.70      1.70 o
   2   4  12        4.50        4.31      2.11 o
   3   4  12       34.08       26.33      3.88 o
   4   4  12        6.52        9.70      3.04 o
   5   4  12       34.81       27.04      3.83 o
   6   4  12       22.18       23.09      3.17 o
   7   4  12       36.88       48.63      4.09 o
 -10   5  12        0.03       -1.21      2.25 o
  -9   5  12        8.07        9.28      2.76 o
  -8   5  12        9.24        9.24      2.70 o
  -7   5  12        2.19        2.32      2.21 o
  -6   5  12        0.86       -0.48      2.60 o
  -5   5  12       19.99       11.55      3.32 o
  -4   5  12       37.68       54.35      6.78 o
  -3   5  12      106.12       80.60      6.40 o
  -2   5  12      143.94      148.50      9.78 o
  -1   5  12       88.66      105.77      6.13 o
   0   5  12       81.26       78.39      5.32 o
   1   5  12       12.32       15.23      4.25 o
   2   5  12        1.07        2.83      3.67 o
   3   5  12        2.73        2.04      3.04 o
   4   5  12       10.10       15.01      5.16 o
   5   5  12        3.62        6.07      2.77 o
  -7   6  12        0.03       -0.76      2.55 o
  -6   6  12       16.03       15.67      3.31 o
  -5   6  12       29.83       29.31      5.16 o
  -4   6  12        0.25        1.34      2.95 o
  -3   6  12        6.98        6.13      3.39 o
  -2   6  12        0.71       -1.27      2.80 o
  -1   6  12        0.45        1.05      3.38 o
   0   6  12       12.34       10.80      3.90 o
   1   6  12       36.37       35.49      5.21 o
   2   6  12       18.62       23.21      6.08 o
 -15   0  13       12.07       14.32      4.70 o
 -13   0  13      190.21      193.10      8.97 o
 -11   0  13      256.06      244.66     10.29 o
  -9   0  13      329.33      339.39     14.77 o
  -7   0  13       27.74       19.53      5.47 o
  -5   0  13      266.54      301.86     13.08 o
  -3   0  13     1228.22     1316.77     50.75 o
  -1   0  13     2806.61     3119.31     98.14 o
   1   0  13        0.02        1.06      2.45 o
   3   0  13        0.56       -2.01      2.01 o
   5   0  13      116.00      110.00      6.19 o
   7   0  13        9.46       12.33      3.12 o
   9   0  13       14.23       18.80      5.04 o
 -15   1  13        2.85        6.49      2.58 o
 -14   1  13       19.72       17.79      3.02 o
 -13   1  13        6.95        5.79      2.49 o
 -12   1  13       65.39       57.64      3.82 o
 -11   1  13        3.91        2.42      1.87 o
 -10   1  13      459.80      451.12     10.39 o
  -9   1  13        4.07        5.13      2.47 o
  -8   1  13      126.30      123.97      5.76 o
  -7   1  13       62.21       53.29      3.81 o
  -6   1  13       20.18        8.18      2.49 o
  -5   1  13        0.02       -2.03      2.03 o
  -4   1  13     1176.86     1101.63     26.28 o
  -3   1  13      451.49      440.16     12.15 o
  -2   1  13      857.17      871.10     21.20 o
  -1   1  13        8.08       10.39      2.16 o
   0   1  13      651.51      655.06     24.10 o
   1   1  13       18.31       15.69      2.43 o
   2   1  13       60.90       62.78      3.07 o
   3   1  13       17.77       16.51      2.08 o
   4   1  13       21.73       23.35      2.35 o
   5   1  13        6.37        3.99      1.79 o
   6   1  13       32.88       30.52      2.73 o
   7   1  13       12.16       11.31      2.83 o
   8   1  13       27.35       32.21      2.99 o
   9   1  13        4.19       -0.85      2.02 o
 -14   2  13       29.44       34.39      3.50 o
 -13   2  13       30.60       34.20      3.44 o
 -12   2  13        3.63       -1.85      2.26 o
 -11   2  13       61.94       69.09      3.51 o
 -10   2  13       16.49       14.68      2.19 o
  -9   2  13      228.78      220.92      6.81 o
  -8   2  13      317.26      308.65      9.76 o
  -7   2  13        9.36        5.62      2.17 o
  -6   2  13       13.66       11.09      2.04 o
  -5   2  13       53.56       46.59      2.22 o
  -4   2  13       48.65       46.41      2.87 o
  -3   2  13      107.73       92.79      3.65 o
  -2   2  13       22.00       18.33      1.93 o
  -1   2  13      183.42      169.87      5.08 o
   0   2  13       44.55       45.86      3.30 o
   1   2  13      418.83      434.66     12.03 o
   2   2  13       89.03       82.01      3.86 o
   3   2  13       22.37       27.95      2.37 o
   4   2  13       95.71       93.62      3.97 o
   5   2  13       28.49       28.57      2.68 o
   6   2  13        8.43       10.13      2.23 o
   7   2  13        5.22        7.15      2.17 o
   8   2  13        0.21        1.81      2.06 o
   9   2  13        5.45       10.15      2.67 o
 -13   3  13        2.69       -1.18      2.73 o
 -12   3  13       21.30       24.08      2.97 o
 -11   3  13       27.75       24.30      2.88 o
 -10   3  13        0.07       -1.82      1.82 o
  -9   3  13        0.32        1.63      1.65 o
  -8   3  13        4.74        2.67      1.90 o
  -7   3  13      107.55      110.11      6.11 o
  -6   3  13        0.60       -1.45      1.87 o
  -5   3  13      262.74      251.39      6.81 o
  -4   3  13        2.52       -1.28      1.28 o
  -3   3  13       95.34       88.49      3.67 o
  -2   3  13       11.38       12.41      1.84 o
  -1   3  13        0.03       -1.13      1.69 o
   0   3  13       39.69       39.94      3.63 o
   1   3  13      135.27      116.03      5.21 o
   2   3  13        0.99        0.90      1.75 o
   3   3  13       15.19       19.18      3.25 o
   4   3  13       47.13       52.14      3.58 o
   5   3  13       91.52       82.80      4.03 o
   6   3  13        3.36        2.96      2.61 o
   7   3  13       11.37       16.58      3.24 o
   8   3  13        2.08        5.30      2.92 o
 -12   4  13        0.01       -1.90      1.90 o
 -11   4  13        1.45        0.70      2.08 o
 -10   4  13       12.74       20.98      2.69 o
  -9   4  13        2.59        1.28      1.86 o
  -8   4  13       36.91       40.64      3.35 o
  -7   4  13       33.39       29.07      3.51 o
  -6   4  13       36.74       42.74      4.20 o
  -5   4  13       71.93       68.89      5.79 o
  -4   4  13      157.91      177.58      7.58 o
  -3   4  13       53.26       59.57      4.41 o
  -2   4  13       13.62       16.60      2.82 o
  -1   4  13       24.60       30.57      2.73 o
   0   4  13       21.51       17.64      2.44 o
   1   4  13        4.65        3.11      1.94 o
   2   4  13       60.72       59.76      4.52 o
   3   4  13        2.64        5.60      3.58 o
   4   4  13       67.88       62.44      5.00 o
   5   4  13        7.48        4.24      3.23 o
   6   4  13        4.26       12.31      3.73 o
   7   4  13        0.67        3.93      2.84 o
 -10   5  13        1.09        2.43      2.50 o
  -9   5  13       19.29       19.68      3.25 o
  -8   5  13        0.07       -1.45      2.21 o
  -7   5  13       47.11       61.20      4.74 o
  -6   5  13       10.55        3.03      3.27 o
  -5   5  13        1.62        3.05      4.04 o
  -4   5  13        6.06        1.33      2.55 o
  -3   5  13        2.17        1.40      5.25 o
  -2   5  13       58.10       58.02      4.77 o
  -1   5  13       51.92       44.68      4.30 o
   0   5  13       18.10       17.88      3.90 o
   1   5  13        9.61       11.88      3.19 o
   2   5  13        0.05        0.70      2.62 o
   3   5  13        5.43        4.45      3.09 o
   4   5  13        0.02        4.75      3.23 o
  -6   6  13        5.20        4.66      4.15 o
  -5   6  13        0.28       -1.41      5.76 o
  -4   6  13        7.90       14.42      3.76 o
  -3   6  13        0.55        2.45      3.08 o
  -2   6  13        0.34       -1.89      2.81 o
  -1   6  13        0.65        0.06      4.56 o
   0   6  13        3.09        8.12      3.58 o
 -14   0  14       33.12       33.62      9.26 o
 -12   0  14      486.71      486.90     16.33 o
 -10   0  14        8.96        8.48      3.88 o
  -8   0  14       89.52       80.63      6.61 o
  -6   0  14     1546.57     1586.79     52.40 o
  -4   0  14     1908.73     1974.49     75.74 o
  -2   0  14      545.65      584.51     23.74 o
   0   0  14      332.18      399.09     16.15 o
   2   0  14      359.37      381.74     12.73 o
   4   0  14      170.69      163.35      7.60 o
   6   0  14       30.78       32.40      4.01 o
   8   0  14        0.06       -2.49      2.49 o
 -14   1  14        5.55        2.75      2.41 o
 -13   1  14       71.71       72.80      4.41 o
 -12   1  14       68.73       67.04      4.20 o
 -11   1  14       53.67       46.39      3.53 o
 -10   1  14       67.52       60.60      4.43 o
  -9   1  14        7.19        2.34      2.52 o
  -8   1  14      250.32      267.24      9.01 o
  -7   1  14      387.03      374.74     11.20 o
  -6   1  14      160.18      154.55      6.49 o
  -5   1  14      409.57      438.91     12.53 o
  -4   1  14      303.42      301.23     10.21 o
  -3   1  14     1922.95     1990.52     52.23 o
  -2   1  14      142.16      161.78      6.62 o
  -1   1  14       68.81       68.30      4.04 o
   0   1  14       14.11       19.30      2.68 o
   1   1  14       22.63       19.93      2.84 o
   2   1  14      160.98      180.13      6.13 o
   3   1  14      131.88      123.65      4.62 o
   4   1  14        3.92        7.76      1.93 o
   5   1  14      106.53      115.44      6.57 o
   6   1  14        0.10       -0.28      1.86 o
   7   1  14       17.50       10.73      2.37 o
   8   1  14        0.31        0.75      1.95 o
   9   1  14        0.77       -0.31      2.14 o
 -14   2  14        7.74        5.61      2.57 o
 -13   2  14        0.07        1.91      2.36 o
 -12   2  14        2.64        2.04      2.26 o
 -11   2  14      166.37      179.09      6.71 o
 -10   2  14        5.11        7.68      2.84 o
  -9   2  14      568.88      598.79     16.34 o
  -8   2  14       42.32       33.27      3.62 o
  -7   2  14       49.29       42.60      3.68 o
  -6   2  14      255.00      283.78      9.15 o
  -5   2  14       48.81       47.45      3.09 o
  -4   2  14       59.93       54.09      3.22 o
  -3   2  14       26.52       19.99      2.33 o
  -2   2  14      106.40      105.74      4.56 o
  -1   2  14       52.11       55.41      4.92 o
   0   2  14       32.52       33.19      3.10 o
   1   2  14        0.14        0.45      2.41 o
   2   2  14       40.45       39.24      4.38 o
   3   2  14       12.06        6.64      2.19 o
   4   2  14       96.03       99.57      4.57 o
   5   2  14       72.55       75.68      3.87 o
   6   2  14       79.51       84.23      4.33 o
   7   2  14        1.02        3.84      2.20 o
   8   2  14        4.95        4.19      2.20 o
 -13   3  14       12.72        6.48      3.27 o
 -12   3  14       50.94       54.48      4.67 o
 -11   3  14        0.63        2.35      2.10 o
 -10   3  14      209.48      216.38      6.99 o
  -9   3  14       69.42       71.54      4.37 o
  -8   3  14       11.21       14.28      3.37 o
  -7   3  14        4.64        4.44      2.36 o
  -6   3  14       65.06       76.15      5.08 o
  -5   3  14        2.12        0.86      1.43 o
  -4   3  14        7.39        5.51      1.68 o
  -3   3  14       19.20       22.47      2.23 o
  -2   3  14       75.01       65.16      3.90 o
  -1   3  14        0.61       -1.80      1.80 o
   0   3  14      117.56      108.69      6.94 o
   1   3  14       16.23       18.46      2.75 o
   2   3  14        4.10        3.21      3.02 o
   3   3  14       26.49       30.04      3.08 o
   4   3  14       21.64       18.73      2.95 o
   5   3  14       27.79       31.24      3.74 o
   6   3  14        1.80        0.34      2.73 o
   7   3  14       33.36       38.85      4.08 o
 -12   4  14        0.00        6.03      4.83 o
 -11   4  14       14.32       19.48      2.87 o
 -10   4  14       36.76       37.54      3.71 o
  -9   4  14       59.46       66.36      3.85 o
  -8   4  14       18.76       17.94      2.76 o
  -7   4  14       85.96       84.17      5.40 o
  -6   4  14        2.17       -0.12      3.50 o
  -5   4  14       28.83       28.83      4.06 o
  -4   4  14       42.04       44.49      3.06 o
  -3   4  14        7.38        5.21      2.08 o
  -2   4  14       62.32       57.67      3.55 o
  -1   4  14       84.97       89.17      4.56 o
   0   4  14        1.75       -1.59      1.99 o
   1   4  14       29.03       22.15      3.78 o
   2   4  14        2.35        2.62      2.81 o
   3   4  14       36.79       42.37      4.39 o
   4   4  14        0.52       -1.17      2.93 o
   5   4  14        4.52        1.79      3.23 o
   6   4  14        5.25        7.95      5.97 o
  -9   5  14        4.24        4.34      3.14 o
  -8   5  14       11.95       12.85      2.94 o
  -7   5  14        2.01       -1.63      4.06 o
  -6   5  14        7.38       -3.65      3.65 o
  -5   5  14       13.06        5.54      6.22 o
  -4   5  14        1.97        0.16      2.81 o
  -3   5  14       30.92       22.01      5.28 o
  -2   5  14       67.06       75.32      6.09 o
  -1   5  14        0.06        3.36      2.70 o
   0   5  14        0.31       -2.41      2.41 o
   1   5  14       11.74       17.05      5.28 o
   2   5  14       49.46       52.89      7.02 o
   3   5  14        0.56        3.92      3.13 o
 -13   0  15        0.91        4.06      6.26 o
 -11   0  15       42.17       38.50      4.18 o
  -9   0  15      299.49      291.84     17.31 o
  -7   0  15      550.82      563.31     21.78 o
  -5   0  15        4.01        5.91      3.68 o
  -3   0  15      722.88      732.29     49.96 o
  -1   0  15       19.66       24.74      7.71 o
   1   0  15       82.17       78.20     17.62 o
   3   0  15      105.46      112.91      6.37 o
   5   0  15       48.60       49.34      4.65 o
   7   0  15        0.89        1.22      2.74 o
 -14   1  15       50.89       48.51      4.00 o
 -13   1  15       30.58       30.30      3.32 o
 -12   1  15       19.99       14.78      2.88 o
 -11   1  15      151.80      157.78      6.28 o
 -10   1  15      127.87      117.40      6.04 o
  -9   1  15        4.23        0.13      3.06 o
  -8   1  15      138.00      132.56      6.33 o
  -7   1  15        9.17        9.88      2.91 o
  -6   1  15       25.43       21.34      3.10 o
  -5   1  15       20.61       17.62      2.97 o
  -4   1  15        2.35       -2.33      2.33 o
  -3   1  15      395.83      398.45     11.66 o
  -2   1  15        2.26        1.40      2.29 o
  -1   1  15      184.10      179.88      8.68 o
   0   1  15      322.99      323.25     15.08 o
   1   1  15       74.89       68.99      4.31 o
   2   1  15       32.85       34.68      3.43 o
   3   1  15       43.60       50.92      3.20 o
   4   1  15       27.16       31.65      2.84 o
   5   1  15        2.80        5.35      2.03 o
   6   1  15        0.63        0.77      1.97 o
   7   1  15        5.14        6.47      2.25 o
   8   1  15       11.49       10.81      2.63 o
 -14   2  15       34.04       30.71      7.40 o
 -13   2  15       19.05       22.45      3.19 o
 -12   2  15       85.55       96.08      5.11 o
 -11   2  15      104.98      101.22      4.98 o
 -10   2  15       96.39      104.03      6.68 o
  -9   2  15      105.27       97.80      5.39 o
  -8   2  15       65.22       72.58      4.67 o
  -7   2  15       40.04       32.36      3.69 o
  -6   2  15      573.95      541.03     14.92 o
  -5   2  15      300.02      286.98      7.76 o
  -4   2  15       99.58      105.21      8.05 o
  -3   2  15        7.86        7.78      2.37 o
  -2   2  15       50.02       52.98      3.75 o
  -1   2  15        9.28       10.54      2.45 o
   0   2  15        0.95       -0.79      2.00 o
   1   2  15        6.76        7.36      2.52 o
   2   2  15      109.21       96.24      5.40 o
   3   2  15        8.02       13.19      2.56 o
   4   2  15        0.59       -1.73      2.21 o
   5   2  15        5.32        6.84      2.30 o
   6   2  15        0.88        0.89      2.12 o
   7   2  15        3.86       10.49      2.59 o
 -13   3  15       62.48       71.26      9.80 o
 -12   3  15      112.58      125.06      6.58 o
 -11   3  15      108.78      118.83      6.23 o
 -10   3  15        3.48        4.60      2.48 o
  -9   3  15       41.96       47.51      4.75 o
  -8   3  15       92.24       86.37      5.80 o
  -7   3  15       23.51       17.63      3.51 o
  -6   3  15        4.37        3.07      2.82 o
  -5   3  15      107.14       97.91      5.05 o
  -4   3  15        7.85        3.12      1.75 o
  -3   3  15      200.46      205.42      6.33 o
  -2   3  15       60.79       56.43      4.87 o
  -1   3  15       27.98       24.76      3.59 o
   0   3  15       21.34       13.51      2.72 o
   1   3  15       60.97       54.45      5.28 o
   2   3  15        0.71       -4.36      4.36 o
   3   3  15       22.35       14.61      3.06 o
   4   3  15        4.91        2.88      2.87 o
   5   3  15        3.62       -0.13      3.28 o
   6   3  15        0.00       -0.35      2.79 o
 -11   4  15       20.45       22.27      3.01 o
 -10   4  15       46.03       58.11      4.45 o
  -9   4  15       23.98       32.84      3.61 o
  -8   4  15        3.10        2.73      2.86 o
  -7   4  15        0.78       -2.39      2.39 o
  -6   4  15        0.13       -2.29      2.29 o
  -5   4  15        5.15       -0.79      2.56 o
  -4   4  15      108.74      106.09      4.75 o
  -3   4  15        0.22       -1.91      1.91 o
  -2   4  15      124.17      116.37      5.23 o
  -1   4  15       14.46       11.73      2.53 o
   0   4  15       16.03       22.83      2.94 o
   1   4  15        0.27       -0.92      2.15 o
   2   4  15        3.30        1.96      3.43 o
   3   4  15        0.36       -1.78      3.02 o
   4   4  15        1.23        0.23      3.36 o
   5   4  15        0.44        0.53      3.39 o
  -8   5  15        2.42        2.50      3.52 o
  -7   5  15        6.91        6.10      4.22 o
  -6   5  15        0.32       -7.03      7.16 o
  -5   5  15        7.75        5.09      4.45 o
  -4   5  15       10.21        4.38      4.67 o
  -3   5  15       26.45       14.79      3.54 o
  -2   5  15       47.20       39.77      4.37 o
  -1   5  15       66.70       71.94      7.40 o
   0   5  15        0.00        3.26      2.87 o
   1   5  15        1.08       -1.11      2.98 o
   2   5  15        0.05        2.49      3.15 o
 -14   0  16       16.49       11.07      4.77 o
 -12   0  16       98.81       98.56      8.15 o
 -10   0  16      199.09      218.27     12.46 o
  -8   0  16      170.44      186.86     10.84 o
  -6   0  16       65.89       74.83     11.17 o
  -4   0  16       62.76       57.65      5.86 o
  -2   0  16      439.96      438.01     30.42 o
   0   0  16      493.52      522.50     20.60 o
   2   0  16      136.21      163.93     18.78 o
   4   0  16       22.98       17.06      3.57 o
   6   0  16       14.74       15.07      3.60 o
 -14   1  16        6.35       11.05      3.67 o
 -13   1  16       16.49       17.81      3.10 o
 -12   1  16        8.32        9.30      2.60 o
 -11   1  16      190.57      210.28      8.58 o
 -10   1  16        1.11        1.92      2.76 o
  -9   1  16       53.75       63.96      4.71 o
  -8   1  16      400.71      407.09     12.45 o
  -7   1  16       47.13       46.14      4.07 o
  -6   1  16      127.96      122.72      8.53 o
  -5   1  16      106.16       89.05      4.98 o
  -4   1  16       38.26       26.77      3.39 o
  -3   1  16       74.99       72.34      4.58 o
  -2   1  16      213.79      226.64      8.20 o
  -1   1  16       12.02       12.94      2.83 o
   0   1  16        9.04       12.09      3.04 o
   1   1  16       21.24       22.31      3.19 o
   2   1  16        4.48        5.37      2.66 o
   3   1  16       22.46       21.84      2.92 o
   4   1  16        7.71        4.35      2.09 o
   5   1  16       56.32       65.27      3.81 o
   6   1  16        5.14        3.47      2.15 o
   7   1  16        0.71        3.66      2.26 o
 -13   2  16       19.91       16.21      3.49 o
 -12   2  16       12.98       17.23      2.96 o
 -11   2  16        6.54        8.01      2.58 o
 -10   2  16        7.87        5.37      2.86 o
  -9   2  16       52.77       45.12      4.11 o
  -8   2  16        0.02        3.36      2.60 o
  -7   2  16        0.20       -2.33      2.33 o
  -6   2  16       37.75       35.30      3.86 o
  -5   2  16      468.84      470.20     13.49 o
  -4   2  16       59.22       47.60      4.63 o
  -3   2  16       26.14       23.81      3.08 o
  -2   2  16        0.63       -0.81      2.10 o
  -1   2  16        1.98       -0.49      2.14 o
   0   2  16        0.15       -0.80      2.09 o
   1   2  16       23.73       20.46      3.14 o
   2   2  16        0.46       -1.29      3.21 o
   3   2  16       15.51        6.34      2.42 o
   4   2  16        3.01        0.41      2.34 o
   5   2  16        0.46       -0.09      2.12 o
   6   2  16        2.50        3.69      2.97 o
 -12   3  16        6.94       13.46      3.97 o
 -11   3  16       15.24       21.10      3.63 o
 -10   3  16        4.07        2.29      3.20 o
  -9   3  16       15.03       14.74      3.63 o
  -8   3  16       10.22       11.43      3.53 o
  -7   3  16        0.56        1.34      2.80 o
  -6   3  16       24.93       27.04      3.85 o
  -5   3  16        0.27       -0.20      2.66 o
  -4   3  16       54.22       64.07      3.79 o
  -3   3  16       31.54       30.15      3.02 o
  -2   3  16       26.34       32.45      4.00 o
  -1   3  16        2.32       -0.01      2.75 o
   0   3  16        1.21       -2.29      2.62 o
   1   3  16        1.82        0.06      2.79 o
   2   3  16        7.27       -0.26      3.05 o
   3   3  16       11.97        3.70      3.32 o
   4   3  16       22.21       21.49      4.37 o
   5   3  16        2.66        1.06      3.47 o
 -10   4  16        2.45        1.20      2.77 o
  -9   4  16       23.56       24.78      4.12 o
  -8   4  16        3.67        0.44      2.90 o
  -7   4  16       16.85       14.75      4.09 o
  -6   4  16        0.29       -0.05      2.68 o
  -5   4  16       11.25       10.02      3.19 o
  -4   4  16       25.02       24.32      3.65 o
  -3   4  16       26.13       31.50      3.06 o
  -2   4  16        0.86        0.18      2.17 o
  -1   4  16       62.44       63.43      4.11 o
   0   4  16        6.41        7.88      2.56 o
   1   4  16        9.47        4.46      3.14 o
   2   4  16        0.18       -0.12      3.11 o
   3   4  16       24.78       27.88      4.42 o
  -6   5  16        0.84       -4.30      4.30 o
  -5   5  16        0.51       -1.51      6.10 o
  -4   5  16       32.37       29.79      5.97 o
  -3   5  16        0.24       -3.29      4.22 o
  -2   5  16       42.47       60.11     11.06 o
  -1   5  16       14.14        8.49      3.66 o
   0   5  16        0.56        1.99      2.86 o
 -13   0  17       85.31       69.21      7.58 o
 -11   0  17       76.47       65.34     10.76 o
  -9   0  17      257.17      252.53     13.39 o
  -7   0  17       22.15       19.39      4.85 o
  -5   0  17       22.97       24.67      4.94 o
  -3   0  17       45.91       56.32      6.28 o
  -1   0  17      670.47      779.11     28.75 o
   1   0  17      123.85      141.24     11.96 o
   3   0  17       36.12       42.66      5.77 o
   5   0  17        0.52       -0.42      2.82 o
 -13   1  17       17.77       23.38      3.31 o
 -12   1  17       42.03       40.99      3.74 o
 -11   1  17        4.16        4.21      2.94 o
 -10   1  17      152.04      158.37      7.46 o
  -9   1  17        4.75        3.96      2.88 o
  -8   1  17       14.37       11.16      3.22 o
  -7   1  17        5.04        5.17      2.91 o
  -6   1  17       70.62       60.59      4.55 o
  -5   1  17       29.16       14.59      3.27 o
  -4   1  17      317.28      311.39     10.29 o
  -3   1  17       16.50       17.24      3.19 o
  -2   1  17        0.50        3.29      2.46 o
  -1   1  17       27.45       34.99      3.63 o
   0   1  17      128.11      144.74      6.70 o
   1   1  17       11.72       11.87      3.02 o
   2   1  17       58.92       73.58      4.86 o
   3   1  17       64.39       73.36      5.38 o
   4   1  17        8.39       10.37      2.80 o
   5   1  17        0.13        6.61      2.33 o
   6   1  17        0.29        0.47      2.19 o
 -12   2  17        8.36        4.79      2.98 o
 -11   2  17        2.87        6.92      3.12 o
 -10   2  17        0.00        1.69      2.74 o
  -9   2  17       30.65       31.58      3.72 o
  -8   2  17        2.06        1.75      3.54 o
  -7   2  17        2.55        1.88      2.67 o
  -6   2  17        0.96        1.70      2.82 o
  -5   2  17       39.48       37.25      3.76 o
  -4   2  17       17.21       26.82      3.95 o
  -3   2  17       16.87       20.78      3.21 o
  -2   2  17        3.61        4.77      2.53 o
  -1   2  17       72.22       61.46      4.37 o
   0   2  17        6.93        5.57      2.67 o
   1   2  17       46.01       46.18      4.06 o
   2   2  17        4.19        3.57      2.77 o
   3   2  17       22.70       19.82      3.79 o
   4   2  17        0.96       -0.39      2.35 o
   5   2  17        4.78       12.61      3.03 o
 -11   3  17        0.01        3.67      2.70 o
 -10   3  17       10.68       10.80      3.86 o
  -9   3  17       11.74       10.27      3.59 o
  -8   3  17        4.34        3.29      3.10 o
  -7   3  17        6.38        8.81      3.36 o
  -6   3  17        8.73        6.71      3.25 o
  -5   3  17       16.97       24.37      3.85 o
  -4   3  17        3.01       -0.27      2.99 o
  -3   3  17       77.57       80.68      4.45 o
  -2   3  17       41.90       47.87      4.65 o
  -1   3  17        0.12       -2.05      2.66 o
   0   3  17       17.12        9.03      3.31 o
   1   3  17        0.12        0.27      2.88 o
   2   3  17        1.26       -2.58      2.94 o
   3   3  17       22.50       31.31      6.36 o
   4   3  17       11.20       17.15      4.36 o
  -9   4  17        0.04        0.85      3.35 o
  -8   4  17        0.26       -2.27      2.93 o
  -7   4  17        1.06       -1.75      2.97 o
  -6   4  17       57.97       65.73      5.21 o
  -5   4  17        1.79       -0.28      3.02 o
  -4   4  17       32.32       32.12      4.12 o
  -3   4  17       29.83       21.18      3.77 o
  -2   4  17       19.40       18.19      2.99 o
  -1   4  17        2.96       -0.29      2.31 o
   0   4  17        5.27        5.42      2.62 o
   1   4  17        1.08       -0.07      3.23 o
   2   4  17       22.36       19.87      4.12 o
 -12   0  18      109.28      100.27     11.62 o
 -10   0  18        0.54        0.23      8.74 o
  -8   0  18        0.02        2.13      3.85 o
  -6   0  18       92.76       78.54      8.18 o
  -4   0  18      389.11      424.18     34.26 o
  -2   0  18      650.02      693.70     26.61 o
   0   0  18       28.85       36.75      5.68 o
   2   0  18       98.69      110.74      8.49 o
   4   0  18       12.52       13.48      4.94 o
 -12   1  18        0.04        2.65      2.40 o
 -11   1  18       24.49       29.49      4.05 o
 -10   1  18        0.78        3.49      4.49 o
  -9   1  18       67.11       70.10      5.13 o
  -8   1  18       45.91       51.39      4.53 o
  -7   1  18       87.10       71.60      5.00 o
  -6   1  18        2.05       -2.00      2.79 o
  -5   1  18      150.87      130.62      6.60 o
  -4   1  18       49.28       39.52      4.27 o
  -3   1  18      324.63      383.75     12.18 o
  -2   1  18        1.08        0.42      2.81 o
  -1   1  18       22.23       25.30      3.58 o
   0   1  18        4.99        6.88      2.95 o
   1   1  18       37.06       34.52      3.95 o
   2   1  18        1.61        3.32      2.90 o
   3   1  18       51.83       53.28      4.62 o
   4   1  18       37.14       46.80      4.55 o
   5   1  18       17.07       30.93      3.59 o
 -12   2  18       33.30       30.47      6.99 o
 -11   2  18       26.23       30.69      4.93 o
 -10   2  18        0.69        4.33      2.95 o
  -9   2  18        8.53       10.19      3.25 o
  -8   2  18        7.35       -0.50      2.63 o
  -7   2  18        0.01       -0.34      2.62 o
  -6   2  18       39.42       43.50      4.11 o
  -5   2  18       54.77       65.20      5.46 o
  -4   2  18       34.90       36.67      3.85 o
  -3   2  18       17.21       12.21      3.02 o
  -2   2  18       22.51       15.67      5.54 o
  -1   2  18        0.97        1.88      3.43 o
   0   2  18        3.18        0.78      2.49 o
   1   2  18       12.95       16.94      3.33 o
   2   2  18        0.03        1.51      2.74 o
   3   2  18       10.69        3.26      3.05 o
   4   2  18        2.23        2.86      2.99 o
 -10   3  18       12.99       22.85      4.42 o
  -9   3  18        4.40        5.98      3.79 o
  -8   3  18       57.82       49.76      6.61 o
  -7   3  18        6.53        9.79      3.59 o
  -6   3  18        0.08       -2.75      2.75 o
  -5   3  18        0.91        2.53      3.14 o
  -4   3  18        5.34       10.87      3.50 o
  -3   3  18        6.98        5.42      3.21 o
  -2   3  18       14.13        6.38      6.23 o
  -1   3  18        0.03        0.59      2.98 o
   0   3  18       48.80       45.79      4.88 o
   1   3  18        0.60       -0.31      3.29 o
   2   3  18        0.16       -1.04      3.57 o
   3   3  18        1.15        0.05      3.37 o
  -7   4  18       13.61       12.80      4.50 o
  -6   4  18       10.76       15.73      3.77 o
  -5   4  18       15.11       14.31      3.74 o
  -4   4  18        0.24        0.94      2.97 o
  -3   4  18        5.77        3.17      3.18 o
  -2   4  18        0.00       -0.18      2.76 o
  -1   4  18        1.58        0.38      2.34 o
   0   4  18        1.00       -2.42      2.42 o
 -11   0  19       17.17       14.10      5.11 o
  -9   0  19       41.58       36.51      6.14 o
  -7   0  19       80.39       77.34      7.55 o
  -5   0  19       90.73       85.97      7.95 o
  -3   0  19       28.54       41.69     12.43 o
  -1   0  19      213.91      223.10     12.55 o
   1   0  19       99.64      106.66      9.44 o
   3   0  19       28.23       33.55      6.12 o
 -11   1  19        7.30        4.87      3.27 o
 -10   1  19        1.05        2.27      2.93 o
  -9   1  19        8.75        4.68      3.19 o
  -8   1  19       12.53       11.69      3.39 o
  -7   1  19       34.12       25.50      3.87 o
  -6   1  19       98.00      100.10      5.96 o
  -5   1  19        0.14       -1.53      3.55 o
  -4   1  19      125.07      129.58      9.30 o
  -3   1  19       67.55       73.32      5.13 o
  -2   1  19        6.73        8.31      3.02 o
  -1   1  19        1.82        0.68      2.68 o
   0   1  19        5.65        3.75      2.96 o
   1   1  19       11.40        4.15      3.01 o
   2   1  19        1.57       -2.73      2.73 o
   3   1  19        0.73       -0.79      2.95 o
 -10   2  19       38.15       38.07      5.28 o
  -9   2  19       44.40       53.63      7.20 o
  -8   2  19        5.57        4.43      3.44 o
  -7   2  19        0.97       -0.21      2.89 o
  -6   2  19       34.73       28.41      3.83 o
  -5   2  19       42.59       49.28      4.38 o
  -4   2  19        0.08       -0.55      2.58 o
  -3   2  19       11.74       17.54      5.22 o
  -2   2  19       25.13       38.10      4.07 o
  -1   2  19        0.07       -1.61      2.57 o
   0   2  19        8.18        7.14      3.09 o
   1   2  19        5.68        4.50      3.91 o
   2   2  19        0.94       -2.16      3.23 o
   3   2  19        0.12       -3.08      3.08 o
  -9   3  19        8.55        5.39      3.71 o
  -8   3  19       14.08       21.57      4.37 o
  -7   3  19        1.89       -3.18      3.18 o
  -6   3  19       10.34       14.89      4.22 o
  -5   3  19       67.76       77.10      6.08 o
  -4   3  19        5.82        6.83      3.66 o
  -3   3  19       25.90       31.47      4.58 o
  -2   3  19        6.90        6.15      3.60 o
  -1   3  19       11.17        8.18      4.53 o
   0   3  19        0.26        0.95      3.26 o
   1   3  19       11.61       12.01      3.86 o
 -10   0  20       48.31       48.45      6.99 o
  -8   0  20      121.52      136.98     12.15 o
  -6   0  20       31.86       29.07      5.95 o
  -4   0  20       15.10       17.90      9.94 o
  -2   0  20       17.52       11.24      5.00 o
   0   0  20       12.48       10.83      5.79 o
   2   0  20      139.15      160.73     30.66 o
 -10   1  20        0.45        0.07      3.78 o
  -9   1  20       21.54       27.89      4.23 o
  -8   1  20        1.22       -1.54      2.99 o
  -7   1  20       69.17       63.53      5.16 o
  -6   1  20        2.61        2.53      3.12 o
  -5   1  20       19.32       27.18      4.00 o
  -4   1  20        9.12        6.57      3.21 o
  -3   1  20       11.98       14.10      3.42 o
  -2   1  20       16.98       26.38      4.75 o
  -1   1  20       16.90       11.38      3.42 o
   0   1  20        3.43        4.82      3.15 o
   1   1  20       20.85       24.91      4.16 o
   2   1  20       30.05       39.44      4.59 o
  -9   2  20        0.00        2.36      3.75 o
  -8   2  20       34.34       39.31      5.20 o
  -7   2  20        9.80        5.95      3.66 o
  -6   2  20        0.83       -1.86      3.46 o
  -5   2  20       11.53        7.29      3.82 o
  -4   2  20       11.79       11.95      3.99 o
  -3   2  20       24.81       24.53      4.44 o
  -2   2  20        0.11       -0.82      3.35 o
  -1   2  20        3.94        3.93      3.55 o
   0   2  20        7.22       10.21      3.92 o
   1   2  20        0.11       -4.65      4.65 o
  -7   3  20        0.29        1.35      3.51 o
  -6   3  20       18.06       20.25      4.46 o
  -5   3  20        0.01       -1.14      3.31 o
  -4   3  20       77.93       73.46      6.10 o
  -3   3  20       18.33       18.83      6.37 o
  -2   3  20        0.01       -0.38      3.28 o
  -9   0  21       73.93       69.99      8.08 o
  -7   0  21       23.25       18.88      5.86 o
  -5   0  21       71.61       64.22     12.61 o
  -3   0  21       75.10       81.52      8.33 o
  -1   0  21       90.04      130.29     15.87 o
  -9   1  21        0.57        0.11      3.35 o
  -8   1  21        1.42       -3.06      3.06 o
  -7   1  21        2.30       -2.67      3.11 o
  -6   1  21        0.50       -4.86      4.86 o
  -5   1  21        9.31       12.66      3.85 o
  -4   1  21       46.97       44.17      4.88 o
  -3   1  21       17.68       17.96      4.10 o
  -2   1  21       83.84       85.16      5.92 o
  -1   1  21        0.10        0.87      3.24 o
   0   1  21       43.21       53.26      5.09 o
  -7   2  21        0.93       -3.56      3.56 o
  -6   2  21       27.75       20.09      4.62 o
  -5   2  21       73.36       75.80      7.62 o
  -4   2  21        0.12        4.49      3.67 o
  -3   2  21        7.96        4.12      3.60 o
  -2   2  21       13.19       12.48      4.09 o
  -6   0  22       36.29       21.91      6.53 o
  -4   0  22      147.87      196.99     13.18 o
  -5   1  22       11.93       19.95      8.16 o
 
